# Supplementary material for: (Z)-Ethyl 2-hydroxy­imino-2-(4-nitro­benz­yl)ethanoate
Source: Acta Crystallogr Sect E Struct Rep Online. 2009 Dec 16;66(Pt 1):o137. doi: 10.1107/S1600536809052386 (PMC2980268; doi:10.1107/S1600536809052386)
Supplement: Supplementary file 1 [file e-66-0o137-sup1.cif]

##############################################################################
###                                                                        ###
###        Electronic paper (Acta Crystallographica Section E)             ###
###                                                                        ###
##############################################################################
#                                                                            #
# This CIF contains the data in a paper accepted for publication in Acta     #
# Crystallographica Section E. It conforms to the requirements of Notes      #
# for Authors for Section E, and has been peer reviewed under the auspices   #
# of the IUCr Commission on Journals.                                        #
#                                                                            #
# Full details of the Crystallographic Information File format               #
# are given in the paper "The Crystallographic Information File (CIF):       #
# a New Standard Archive File for Crystallography" by S. R. Hall, F. H.      #
# Allen and I. D. Brown [Acta Cryst. (1991), A47, 655-685].                  #
#                                                                            #
# The current version of the core CIF dictionary is obtainable from          #
# ftp://ftp.iucr.org/pub/cif_core.dic. The current version number is 2.4.    #
#                                                                            #
# Software is freely available for graphical display of the structure(s) in  #
# this CIF.  For information consult the CIF home page http://www.iucr.org/  #
# cif/home.html                                                              #
#                                                                            #
# This file may be used for bona fide research purposes within the           #
# scientific community so long as proper attribution is given to the journal # 
# article from which it was obtained.                                        #
#                                                                            #
##############################################################################
                                             
data_global
_audit_creation_method     SHELXL-97
_journal_date_recd_electronic     2009-11-29
_journal_date_accepted     2009-12-05
_journal_name_full     'Acta Crystallographica, Section E'
_journal_year     2010
_journal_volume     66
_journal_issue      1
_journal_page_first     o137
_journal_page_last     o137
_journal_paper_category     QO
_journal_coeditor_code     HG2614
_publ_contact_author_name     ' Ignez Caracelli '
_publ_contact_author_address
;
BioMat-Physics Department,
Universidade Estadual Paulista
J\'ulio de Mesquita Filho,
UNESP,
17033-360 Bauru,
SP,
Brazil
;
_publ_contact_author_email     ignez@fc.unesp.br
_publ_contact_author_fax     ' 55 14 31036084 '
_publ_contact_author_phone     ' 55 14 3103 6094 '
_publ_section_title
;
(<i>Z</i>)-Ethyl 2-hydroxyimino-2-(4-nitrobenzyl)ethanoate
;
loop_
    _publ_author_name
    _publ_author_address
    'Caracelli, Ignez'
;
BioMat-Physics Department,
UNESP -- Univ Estadual Paulista,
17033-360 Bauru,
SP,
Brazil
;
    'Trindade, Antonio C. '
;
Instituto de Qu\'imica e Biotecnologia
Universidade Federal de Alagoas,
57072-970 Macei\'o, AL
Brazil
;
    'Moran, Paulo J. S.'
;
Instituto de Qu\'imica,
Universidade Estadual de Campinas,
CP 6154, 13083-970 Campinas, SP
Brazil
;
    'Hinoue, Luciana'
;
Instituto de Qu\'imica,
Universidade Estadual de Campinas,
CP 6154, 13083-970 Campinas, SP
Brazil
;
    'Zukerman-Schpector, Julio'
;
Department of Chemistry,
Universidade Federal de S\~ao Carlos,
13565-905 S\~ao Carlos
SP
Brazil
;
    'Tiekink, Edward R. T.'
;
Department of Chemistry,
University of Malaya,
50603 Kuala Lumpur,
Malaysia
;
data_I
_audit_creation_method     SHELXL-97
_chemical_name_systematic
;
(<i>Z</i>)-Ethyl 2-hydroxyimino-2-(4-nitrobenzyl)ethanoate
;
_chemical_name_common     ?
_chemical_formula_moiety     'C11 H10 N2 O6'
_chemical_formula_sum     'C11 H10 N2 O6'
_chemical_formula_iupac     'C11 H10 N2 O6'
_chemical_formula_weight     266.21
_chemical_melting_point     ?
_symmetry_cell_setting     monoclinic
_symmetry_space_group_name_H-M     'C 2/c'
_symmetry_space_group_name_Hall     '-C 2yc'
loop_
    _symmetry_equiv_pos_as_xyz
    'x, y, z'
    '-x, y, -z+1/2'
    'x+1/2, y+1/2, z'
    '-x+1/2, y+1/2, -z+1/2'
    '-x, -y, -z'
    'x, -y, z-1/2'
    '-x+1/2, -y+1/2, -z'
    'x+1/2, -y+1/2, z-1/2'
_cell_length_a     23.2347(7)
_cell_length_b     12.0698(6)
_cell_length_c     8.9698(4)
_cell_angle_alpha     90
_cell_angle_beta     106.100(2)
_cell_angle_gamma     90
_cell_volume     2416.82(18)
_cell_formula_units_Z     8
_cell_measurement_reflns_used     4194
_cell_measurement_theta_min     27.5
_cell_measurement_theta_max     1.0
_cell_measurement_temperature     290(2)
_exptl_crystal_description     irregular
_exptl_crystal_colour     colourless
_exptl_crystal_size_max     0.18
_exptl_crystal_size_mid     0.15
_exptl_crystal_size_min     0.12
_exptl_crystal_density_diffrn     1.463
_exptl_crystal_density_meas     ?
_exptl_crystal_density_method     'not measured'
_exptl_crystal_F_000     1104
_exptl_absorpt_coefficient_mu     0.121
_exptl_absorpt_correction_type     none
_exptl_absorpt_process_details     ?
_exptl_absorpt_correction_T_min     ?
_exptl_absorpt_correction_T_max     ?
_exptl_special_details
;
;
_diffrn_ambient_temperature     290(2)
_diffrn_radiation_type     MoK\a
_diffrn_radiation_wavelength     0.71073
_diffrn_radiation_source     'fine-focus sealed tube'
_diffrn_radiation_monochromator     graphite
_diffrn_measurement_device_type     'Nonius KappaCCD'
_diffrn_measurement_method     'CCD rotation images, thick slices'
_diffrn_detector_area_resol_mean     ?
_diffrn_reflns_number     8147
_diffrn_reflns_av_R_equivalents     0.033
_diffrn_reflns_av_sigmaI/netI     0.033
_diffrn_reflns_theta_min     1.9
_diffrn_reflns_theta_max     27.5
_diffrn_reflns_theta_full     27.5
_diffrn_measured_fraction_theta_max     0.993
_diffrn_measured_fraction_theta_full     0.993
_diffrn_reflns_limit_h_min     -30
_diffrn_reflns_limit_h_max     28
_diffrn_reflns_limit_k_min     -15
_diffrn_reflns_limit_k_max     14
_diffrn_reflns_limit_l_min     -8
_diffrn_reflns_limit_l_max     11
_diffrn_standards_number     0
_diffrn_standards_interval_count     0
_diffrn_standards_interval_time     ?
_diffrn_standards_decay_%     '<1'
_refine_special_details
;
Refinement of <i>F</i>^2^ against ALL reflections. The weighted <i>R</i>-factor
<i>wR</i> and goodness of fit <i>S</i> are based on <i>F</i>^2^, conventional
<i>R</i>-factors <i>R</i> are based on <i>F</i>, with <i>F</i> set to zero for
negative <i>F</i>^2^. The threshold expression of <i>F</i>^2^ >
2\s(<i>F</i>^2^) is used only for calculating <i>R</i>-factors(gt) <i>etc</i>.
and is not relevant to the choice of reflections for refinement.
<i>R</i>-factors based on <i>F</i>^2^ are statistically about twice as large
as those based on <i>F</i>, and <i>R</i>- factors based on ALL data will be
even larger.
;
_reflns_number_total     2752
_reflns_number_gt     2004
_reflns_threshold_expression     'I>2\s(I)'
_refine_ls_structure_factor_coef     Fsqd
_refine_ls_matrix_type     full
_refine_ls_R_factor_all     0.070
_refine_ls_R_factor_gt     0.048
_refine_ls_wR_factor_gt     0.111
_refine_ls_wR_factor_ref     0.128
_refine_ls_goodness_of_fit_ref     1.05
_refine_ls_restrained_S_all     1.05
_refine_ls_number_reflns     2752
_refine_ls_number_parameters     189
_refine_ls_number_restraints     0
_refine_ls_hydrogen_treatment     constr
_refine_ls_weighting_scheme     calc
_refine_ls_weighting_details
         'calc w=1/[\s^2^(Fo^2^)+(0.0493P)^2^+1.3639P] where P=(Fo^2^+2Fc^2^)/3'
_atom_sites_solution_hydrogens     geom
_atom_sites_solution_primary     direct
_atom_sites_solution_secondary     difmap
_refine_ls_shift/su_max     ?
_refine_ls_shift/su_max_lt     0.001
_refine_ls_shift/su_mean     0.000
_refine_diff_density_max     0.20
_refine_diff_density_min     -0.19
_refine_ls_extinction_method     none
_refine_ls_extinction_coef     ?
loop_
    _atom_type_symbol
    _atom_type_description
    _atom_type_scat_dispersion_real
    _atom_type_scat_dispersion_imag
    _atom_type_scat_source
    'C' 'C' 0.0033 0.0016
                         'International Tables Vol C Tables 4.2.6.8 and 6.1.1.4'
    'H' 'H' 0.0000 0.0000
                         'International Tables Vol C Tables 4.2.6.8 and 6.1.1.4'
    'N' 'N' 0.0061 0.0033
                         'International Tables Vol C Tables 4.2.6.8 and 6.1.1.4'
    'O' 'O' 0.0106 0.0060
                         'International Tables Vol C Tables 4.2.6.8 and 6.1.1.4'
_computing_data_collection     'COLLECT (Nonius, 1999)'
_computing_cell_refinement     'SCALEPACK (Otwinowski & Minor, 1997)'
_computing_data_reduction     'DENZO and SCALEPACK (Otwinowski & Minor, 1997)'
_computing_structure_solution     'SIR97 (Altomare <i>et al.</i>, 1999)'
_computing_structure_refinement     'SHELXL97 (Sheldrick, 2008)'
_computing_molecular_graphics     'DIAMOND (Brandenburg, 2006)'
_computing_publication_material
    'WinGX (Farrugia, 1999), PARST (Nardelli, 1995) and publCIF (Westrip, 2009)'
loop_
    _atom_site_type_symbol
    _atom_site_label
    _atom_site_fract_x
    _atom_site_fract_y
    _atom_site_fract_z
    _atom_site_U_iso_or_equiv
    _atom_site_adp_type
    _atom_site_calc_flag
    _atom_site_refinement_flags
    _atom_site_occupancy
    _atom_site_disorder_assembly
    _atom_site_disorder_group
    O O1 0.50114(9) 0.16899(16) 1.0271(2) 0.1080(7) Uani d . 1 . .
    O O2 0.47793(8) 0.32527(15) 0.9163(2) 0.0950(6) Uani d . 1 . .
    O O3 0.29936(6) -0.09600(9) 0.44259(15) 0.0585(4) Uani d . 1 . .
    O O4 0.21512(6) 0.18581(10) 0.13275(15) 0.0581(4) Uani d . 1 . .
    H H4O 0.2168 0.2525 0.1169 0.087 Uiso calc R 1 . .
    O O5 0.21223(6) -0.07843(11) 0.10633(16) 0.0652(4) Uani d . 1 . .
    O O6 0.15870(6) -0.01284(12) 0.25941(16) 0.0662(4) Uani d . 1 . .
    N N1 0.47188(8) 0.22595(16) 0.9220(2) 0.0685(5) Uani d . 1 . .
    N N2 0.26049(6) 0.15679(11) 0.26243(16) 0.0477(3) Uani d . 1 A .
    C C1 0.42724(8) 0.17138(15) 0.7937(2) 0.0517(4) Uani d . 1 . .
    C C2 0.42939(8) 0.05779(16) 0.7813(2) 0.0586(5) Uani d . 1 . .
    H H2 0.4580 0.0165 0.8527 0.070 Uiso calc R 1 . .
    C C3 0.38815(8) 0.00701(15) 0.6605(2) 0.0539(4) Uani d . 1 . .
    H H3 0.3893 -0.0695 0.6489 0.065 Uiso calc R 1 . .
    C C4 0.34459(7) 0.06915(13) 0.55497(18) 0.0426(4) Uani d . 1 . .
    C C5 0.34325(8) 0.18320(13) 0.5725(2) 0.0489(4) Uani d . 1 . .
    H H5 0.3140 0.2249 0.5036 0.059 Uiso calc R 1 . .
    C C6 0.38527(8) 0.23516(15) 0.6919(2) 0.0537(4) Uani d . 1 . .
    H H6 0.3851 0.3118 0.7030 0.064 Uiso calc R 1 . .
    C C7 0.30018(7) 0.00492(13) 0.43324(19) 0.0434(4) Uani d . 1 A .
    C C8 0.25518(7) 0.05606(13) 0.29990(18) 0.0423(4) Uani d . 1 . .
    C C9 0.20639(7) -0.02027(13) 0.2087(2) 0.0460(4) Uani d . 1 A .
    C C10 0.1039(4) -0.0815(6) 0.1899(9) 0.066(2) Uani d P 0.50 A 1
    H H10A 0.0680 -0.0394 0.1868 0.079 Uiso calc PR 0.50 A 1
    H H10B 0.1026 -0.1031 0.0849 0.079 Uiso calc PR 0.50 A 1
    C C11 0.1074(2) -0.1772(4) 0.2855(6) 0.0772(13) Uani d P 0.50 A 1
    H H11A 0.0750 -0.2264 0.2390 0.116 Uiso calc PR 0.50 A 1
    H H11B 0.1048 -0.1552 0.3863 0.116 Uiso calc PR 0.50 A 1
    H H11C 0.1448 -0.2143 0.2954 0.116 Uiso calc PR 0.50 A 1
    C C10A 0.1143(2) -0.0975(4) 0.1926(6) 0.093(5) Uani d PR 0.50 A 2
    H H10C 0.1335 -0.1679 0.1858 0.112 Uiso calc PR 0.50 A 2
    H H10D 0.0907 -0.0761 0.0895 0.112 Uiso calc PR 0.50 A 2
    C C11A 0.0755(3) -0.1055(8) 0.3013(8) 0.127(3) Uani d P 0.50 A 2
    H H11D 0.0423 -0.1540 0.2578 0.190 Uiso calc PR 0.50 A 2
    H H11E 0.0607 -0.0333 0.3162 0.190 Uiso calc PR 0.50 A 2
    H H11F 0.0986 -0.1344 0.3993 0.190 Uiso calc PR 0.50 A 2
loop_
    _atom_site_aniso_label
    _atom_site_aniso_U_11
    _atom_site_aniso_U_22
    _atom_site_aniso_U_33
    _atom_site_aniso_U_12
    _atom_site_aniso_U_13
    _atom_site_aniso_U_23
    O1 0.1132(14) 0.0968(14) 0.0788(11) 0.0063(10) -0.0320(10) -0.0089(10)
    O2 0.1013(13) 0.0768(12) 0.0881(12) -0.0268(9) -0.0050(9) -0.0171(9)
    O3 0.0739(8) 0.0300(6) 0.0639(8) -0.0020(5) 0.0064(6) 0.0004(5)
    O4 0.0661(8) 0.0380(6) 0.0606(8) 0.0033(6) 0.0019(6) 0.0087(6)
    O5 0.0750(9) 0.0528(8) 0.0690(9) -0.0128(6) 0.0219(7) -0.0214(7)
    O6 0.0567(8) 0.0706(9) 0.0725(9) -0.0230(6) 0.0200(7) -0.0229(7)
    N1 0.0640(10) 0.0740(12) 0.0597(10) -0.0055(9) 0.0045(8) -0.0137(9)
    N2 0.0525(8) 0.0343(7) 0.0530(8) -0.0005(6) 0.0090(6) 0.0020(6)
    C1 0.0474(9) 0.0570(11) 0.0489(9) -0.0046(8) 0.0102(7) -0.0072(8)
    C2 0.0537(10) 0.0581(11) 0.0564(11) 0.0083(8) 0.0026(8) 0.0019(9)
    C3 0.0572(10) 0.0403(9) 0.0599(11) 0.0054(8) 0.0090(8) 0.0003(8)
    C4 0.0437(8) 0.0358(8) 0.0483(9) -0.0003(6) 0.0127(7) -0.0003(6)
    C5 0.0513(9) 0.0356(8) 0.0553(10) 0.0010(7) 0.0071(7) -0.0010(7)
    C6 0.0604(10) 0.0399(9) 0.0581(10) -0.0047(8) 0.0120(8) -0.0070(8)
    C7 0.0482(9) 0.0328(8) 0.0496(9) -0.0010(7) 0.0144(7) -0.0007(6)
    C8 0.0463(8) 0.0328(8) 0.0474(9) -0.0017(6) 0.0126(7) -0.0028(6)
    C9 0.0515(9) 0.0344(8) 0.0492(9) -0.0023(7) 0.0089(7) 0.0022(7)
    C10 0.043(2) 0.057(3) 0.087(5) -0.016(2) 0.001(3) -0.004(3)
    C11 0.068(3) 0.074(3) 0.081(3) -0.027(2) 0.005(2) 0.007(3)
    C10A 0.061(5) 0.139(10) 0.085(6) -0.044(5) 0.031(4) -0.056(6)
    C11A 0.105(5) 0.187(8) 0.105(4) -0.088(5) 0.057(4) -0.057(5)
_geom_special_details
;
All s.u.'s (except the s.u. in the dihedral angle between two l.s. planes) are
estimated using the full covariance matrix. The cell s.u.'s are taken into
account individually in the estimation of s.u.'s in distances, angles and
torsion angles; correlations between s.u.'s in cell parameters are only used
when they are defined by crystal symmetry. An approximate (isotropic)
treatment of cell s.u.'s is used for estimating s.u.'s involving l.s. planes.
;
loop_
    _geom_bond_atom_site_label_1
    _geom_bond_atom_site_label_2
    _geom_bond_site_symmetry_2
    _geom_bond_distance
    _geom_bond_publ_flag
    O1 N1 . 1.212(2) ?
    O2 N1 . 1.210(2) ?
    O3 C7 . 1.2215(19) ?
    O4 N2 . 1.3809(18) ?
    O4 H4O . 0.8200 ?
    O5 C9 . 1.193(2) ?
    O6 C9 . 1.312(2) ?
    O6 C10A . 1.458(5) ?
    O6 C10 . 1.502(6) ?
    N1 C1 . 1.474(2) ?
    N2 C8 . 1.276(2) ?
    C1 C6 . 1.372(3) ?
    C1 C2 . 1.378(3) ?
    C2 C3 . 1.376(3) ?
    C2 H2 . 0.9300 ?
    C3 C4 . 1.397(2) ?
    C3 H3 . 0.9300 ?
    C4 C5 . 1.387(2) ?
    C4 C7 . 1.494(2) ?
    C5 C6 . 1.384(2) ?
    C5 H5 . 0.9300 ?
    C6 H6 . 0.9300 ?
    C7 C8 . 1.487(2) ?
    C8 C9 . 1.513(2) ?
    C10 C11 . 1.427(10) ?
    C10 H10A . 0.9700 ?
    C10 H10B . 0.9700 ?
    C11 H11A . 0.9600 ?
    C11 H11B . 0.9600 ?
    C11 H11C . 0.9600 ?
    C10A C11A . 1.503(8) ?
    C10A H10C . 0.9700 ?
    C10A H10D . 0.9700 ?
    C11A H11D . 0.9600 ?
    C11A H11E . 0.9600 ?
    C11A H11F . 0.9600 ?
loop_
    _geom_angle_atom_site_label_1
    _geom_angle_atom_site_label_2
    _geom_angle_atom_site_label_3
    _geom_angle_site_symmetry_1
    _geom_angle_site_symmetry_3
    _geom_angle
    _geom_angle_publ_flag
    N2 O4 H4O . . 109.5 ?
    C9 O6 C10A . . 112.3(3) ?
    C9 O6 C10 . . 121.3(4) ?
    O2 N1 O1 . . 123.25(18) ?
    O2 N1 C1 . . 118.35(18) ?
    O1 N1 C1 . . 118.39(19) ?
    C8 N2 O4 . . 110.88(13) ?
    C6 C1 C2 . . 122.63(16) ?
    C6 C1 N1 . . 119.02(17) ?
    C2 C1 N1 . . 118.35(17) ?
    C3 C2 C1 . . 118.33(17) ?
    C3 C2 H2 . . 120.8 ?
    C1 C2 H2 . . 120.8 ?
    C2 C3 C4 . . 120.66(17) ?
    C2 C3 H3 . . 119.7 ?
    C4 C3 H3 . . 119.7 ?
    C5 C4 C3 . . 119.42(16) ?
    C5 C4 C7 . . 124.40(15) ?
    C3 C4 C7 . . 116.12(15) ?
    C6 C5 C4 . . 120.29(16) ?
    C6 C5 H5 . . 119.9 ?
    C4 C5 H5 . . 119.9 ?
    C1 C6 C5 . . 118.66(16) ?
    C1 C6 H6 . . 120.7 ?
    C5 C6 H6 . . 120.7 ?
    O3 C7 C8 . . 116.64(14) ?
    O3 C7 C4 . . 119.20(15) ?
    C8 C7 C4 . . 124.15(14) ?
    N2 C8 C7 . . 120.63(14) ?
    N2 C8 C9 . . 123.39(14) ?
    C7 C8 C9 . . 115.87(13) ?
    O5 C9 O6 . . 126.44(16) ?
    O5 C9 C8 . . 123.10(16) ?
    O6 C9 C8 . . 110.45(14) ?
    C11 C10 O6 . . 107.2(6) ?
    C11 C10 H10A . . 110.3 ?
    O6 C10 H10A . . 110.3 ?
    C11 C10 H10B . . 110.3 ?
    O6 C10 H10B . . 110.3 ?
    H10A C10 H10B . . 108.5 ?
    C10 C11 H11A . . 109.5 ?
    C10 C11 H11B . . 109.5 ?
    H11A C11 H11B . . 109.5 ?
    C10 C11 H11C . . 109.5 ?
    H11A C11 H11C . . 109.5 ?
    H11B C11 H11C . . 109.5 ?
    O6 C10A C11A . . 105.2(4) ?
    O6 C10A H10C . . 110.7 ?
    C11A C10A H10C . . 110.7 ?
    O6 C10A H10D . . 110.7 ?
    C11A C10A H10D . . 110.7 ?
    H10C C10A H10D . . 108.8 ?
    C10A C11A H11D . . 109.5 ?
    C10A C11A H11E . . 109.5 ?
    H11D C11A H11E . . 109.5 ?
    C10A C11A H11F . . 109.5 ?
    H11D C11A H11F . . 109.5 ?
    H11E C11A H11F . . 109.5 ?
loop_
    _geom_torsion_atom_site_label_1
    _geom_torsion_atom_site_label_2
    _geom_torsion_atom_site_label_3
    _geom_torsion_atom_site_label_4
    _geom_torsion_site_symmetry_1
    _geom_torsion_site_symmetry_2
    _geom_torsion_site_symmetry_3
    _geom_torsion_site_symmetry_4
    _geom_torsion
    _geom_torsion_publ_flag
    O2 N1 C1 C6 . . . . -14.5(3) ?
    O1 N1 C1 C6 . . . . 166.2(2) ?
    O2 N1 C1 C2 . . . . 165.6(2) ?
    O1 N1 C1 C2 . . . . -13.7(3) ?
    C6 C1 C2 C3 . . . . 0.9(3) ?
    N1 C1 C2 C3 . . . . -179.25(16) ?
    C1 C2 C3 C4 . . . . -1.1(3) ?
    C2 C3 C4 C5 . . . . 0.2(3) ?
    C2 C3 C4 C7 . . . . -176.95(16) ?
    C3 C4 C5 C6 . . . . 1.0(3) ?
    C7 C4 C5 C6 . . . . 177.94(15) ?
    C2 C1 C6 C5 . . . . 0.3(3) ?
    N1 C1 C6 C5 . . . . -179.55(16) ?
    C4 C5 C6 C1 . . . . -1.3(3) ?
    C5 C4 C7 O3 . . . . -168.26(17) ?
    C3 C4 C7 O3 . . . . 8.8(2) ?
    C5 C4 C7 C8 . . . . 10.7(2) ?
    C3 C4 C7 C8 . . . . -172.33(15) ?
    O4 N2 C8 C7 . . . . 177.96(13) ?
    O4 N2 C8 C9 . . . . 1.9(2) ?
    O3 C7 C8 N2 . . . . -165.30(16) ?
    C4 C7 C8 N2 . . . . 15.8(2) ?
    O3 C7 C8 C9 . . . . 11.0(2) ?
    C4 C7 C8 C9 . . . . -167.90(14) ?
    C10A O6 C9 O5 . . . . 8.9(3) ?
    C10 O6 C9 O5 . . . . 0.4(4) ?
    C10A O6 C9 C8 . . . . -170.7(2) ?
    C10 O6 C9 C8 . . . . -179.1(3) ?
    N2 C8 C9 O5 . . . . 91.4(2) ?
    C7 C8 C9 O5 . . . . -84.8(2) ?
    N2 C8 C9 O6 . . . . -89.0(2) ?
    C7 C8 C9 O6 . . . . 94.77(17) ?
    C9 O6 C10 C11 . . . . 96.0(7) ?
    C10A O6 C10 C11 . . . . 53.9(18) ?
    C9 O6 C10A C11A . . . . 159.5(4) ?
    C10 O6 C10A C11A . . . . -59(2) ?
loop_
    _geom_hbond_atom_site_label_D
    _geom_hbond_atom_site_label_H
    _geom_hbond_atom_site_label_A
    _geom_hbond_site_symmetry_A
    _geom_hbond_distance_DH
    _geom_hbond_distance_HA
    _geom_hbond_distance_DA
    _geom_hbond_angle_DHA
    O4 H4o O3 4_555 0.82 1.91 2.7165(16) 166
    C5 H5 O5 4_555 0.93 2.58 3.371(2) 144
    C2 H2 O1 5_657 0.93 2.55 3.393(3) 151
    C11 H11a O1 3_444 0.96 2.52 3.426(5) 158
