# Supplementary material for: (Z)-Ethyl 2-hydroxy­imino-2-(4-nitro­benz­yl)ethanoate
Source: Acta Crystallogr Sect E Struct Rep Online. 2009 Dec 16;66(Pt 1):o137. doi: 10.1107/S1600536809052386 (PMC2980268; doi:10.1107/S1600536809052386)
Supplement: Supplementary file 2 [file e-66-0o137-Isup2.hkl]

#
# h,k,l, Fc-squared, Fo-squared, sigma(Fo-squared) and status flag
#
data_I
_shelx_title ' moran in C 2/c'
_shelx_refln_list_code          4
_shelx_F_calc_maximum      154.14
_exptl_crystal_F_000      1104.00
_reflns_d_resolution_high  0.7698
 
loop_
 _symmetry_equiv_pos_as_xyz
 'x, y, z'
 '-x, y, -z+1/2'
 'x+1/2, y+1/2, z'
 '-x+1/2, y+1/2, -z+1/2'
 '-x, -y, -z'
 'x, -y, z-1/2'
 '-x+1/2, -y+1/2, -z'
 'x+1/2, -y+1/2, z-1/2'
 
_cell_length_a    23.2347
_cell_length_b    12.0698
_cell_length_c     8.9698
_cell_angle_alpha  90.000
_cell_angle_beta  106.100
_cell_angle_gamma  90.000
 
_shelx_F_squared_multiplier     1.000
 
loop_
 _refln_index_h
 _refln_index_k
 _refln_index_l
 _refln_F_squared_calc
 _refln_F_squared_meas
 _refln_F_squared_sigma
 _refln_observed_status
   4   0   0     4935.89     4895.65    197.75 o
   6   0   0       31.00       26.31      1.60 o
   8   0   0      970.17      948.82     49.55 o
  10   0   0     6409.83     5805.34    290.70 o
  12   0   0      310.29      283.91      8.09 o
  14   0   0     1097.28     1105.77     22.40 o
  16   0   0      869.32      823.79     22.65 o
  18   0   0       77.28       83.42      3.31 o
  20   0   0      417.14      374.48     13.64 o
  22   0   0     4019.03     4108.72    148.97 o
  24   0   0       51.41       41.68      3.98 o
  26   0   0      148.40      142.19     12.50 o
  28   0   0       25.72       17.44      7.56 o
   1   1   0     2178.38     2467.91     78.71 o
   3   1   0      394.05      404.15      6.26 o
   5   1   0       81.04       81.57      3.68 o
   7   1   0        6.18        6.31      1.66 o
   9   1   0      324.07      243.38      4.23 o
  11   1   0      386.75      375.28      7.85 o
  13   1   0       37.89       42.70      2.92 o
  15   1   0      460.59      465.15      8.01 o
  17   1   0      506.51      495.21      8.06 o
  19   1   0      500.61      493.38     15.65 o
  21   1   0      212.86      221.19      5.33 o
  23   1   0      453.58      504.53     13.45 o
  25   1   0      223.95      208.20      8.18 o
  27   1   0        1.86        0.70      4.18 o
   0   2   0     3905.57     3913.44     87.41 o
   4   2   0     6422.40     5975.37    108.39 o
   6   2   0      498.90      420.80      7.91 o
   8   2   0     7203.99     6733.46    106.68 o
  10   2   0        0.04        1.09      1.63 o
  12   2   0       11.00        5.41      0.80 o
  14   2   0      236.78      241.76      4.92 o
  16   2   0        3.09        2.99      1.68 o
  18   2   0        1.90        1.44      0.45 o
  20   2   0     1013.46     1052.50     48.38 o
  22   2   0      345.04      335.10      9.01 o
  24   2   0       51.53       40.38      4.26 o
  26   2   0        0.06        5.09      2.90 o
  28   2   0        3.53       10.44      8.44 o
   1   3   0      180.87      168.75     11.38 o
   3   3   0       84.81      104.81      4.49 o
   5   3   0     3301.00     3136.22     50.26 o
   7   3   0     2761.75     2584.19     41.39 o
   9   3   0     4002.23     4020.10     74.29 o
  11   3   0      157.65      174.38      8.93 o
  13   3   0     4498.24     5049.70     82.27 o
  15   3   0        1.40       -0.81      2.82 o
  17   3   0        6.73        3.92      4.43 o
  19   3   0       10.49       13.01      3.23 o
  21   3   0       21.28       27.53      4.50 o
  23   3   0       17.14       17.86      4.47 o
  25   3   0       97.99       91.20      7.88 o
  27   3   0        9.41       -0.69      6.24 o
   0   4   0     1560.99     1332.07     30.59 o
   2   4   0       26.10       17.16      1.66 o
   4   4   0     4305.41     4178.85     66.06 o
   6   4   0     1744.02     1587.48     25.95 o
   8   4   0       27.26       24.63      1.74 o
  10   4   0        4.80        3.73      6.62 o
  12   4   0      637.11      674.09     21.19 o
  14   4   0      266.97      250.25      9.46 o
  16   4   0      128.72      170.55     11.40 o
  18   4   0       21.26       15.76      3.16 o
  20   4   0       22.12       17.35      4.49 o
  22   4   0      213.58      215.63     17.93 o
  24   4   0        8.43        6.19      3.70 o
  26   4   0        9.66       14.31      4.01 o
  28   4   0        5.10        1.45      9.25 o
   1   5   0     1275.44     1316.47     46.83 o
   3   5   0     1982.42     1881.02     30.76 o
   5   5   0     4634.80     4543.27     72.27 o
   7   5   0       69.13       58.40      2.12 o
   9   5   0      547.34      645.68     11.46 o
  11   5   0      206.55      248.54      5.65 o
  13   5   0      253.48      317.78      8.88 o
  15   5   0       42.35       47.14      3.61 o
  17   5   0      369.59      349.56     22.45 o
  19   5   0       79.09       72.44      5.64 o
  21   5   0        0.96        1.44      3.28 o
  23   5   0       25.03       19.88      4.36 o
  25   5   0        4.62       -7.04      4.69 o
  27   5   0       36.36       22.70      6.04 o
   0   6   0     5032.87     4873.40    140.84 o
   2   6   0      343.75      362.37     12.06 o
   4   6   0      954.76      917.56     16.08 o
   6   6   0      976.36      946.79     16.68 o
   8   6   0      576.50      554.46     10.58 o
  10   6   0       15.72       20.45      1.41 o
  12   6   0      635.69      603.26     10.43 o
  14   6   0      149.90      183.50      9.62 o
  16   6   0       23.81       12.90      4.95 o
  18   6   0        4.53        5.50      3.47 o
  20   6   0       10.48       16.82      5.36 o
  22   6   0       14.69       16.29      5.25 o
  24   6   0        7.40        6.71      6.34 o
  26   6   0       11.35       19.34      6.38 o
   1   7   0      416.74      473.24      9.44 o
   3   7   0       57.15       86.04      3.48 o
   5   7   0       28.22       27.69      2.09 o
   7   7   0     1606.21     1616.66     28.08 o
   9   7   0     3131.75     3113.18     51.09 o
  11   7   0       14.15       17.08      1.52 o
  13   7   0      180.87      185.38      4.20 o
  15   7   0      100.15      101.96      5.82 o
  17   7   0      257.21      238.92     17.82 o
  19   7   0        1.05        8.31      5.78 o
  21   7   0       28.05       32.61      7.24 o
  23   7   0       27.61       26.55      9.46 o
  25   7   0       23.81       21.77      6.77 o
   0   8   0     3178.89     3381.67     77.70 o
   2   8   0       15.11       11.91      3.71 o
   4   8   0     1388.95     1310.05     23.35 o
   6   8   0      105.60      121.71      3.90 o
   8   8   0       20.54       15.11      3.73 o
  10   8   0      344.47      340.09     14.26 o
  12   8   0      877.02      920.94     24.59 o
  14   8   0      508.06      505.97     15.77 o
  16   8   0       96.39      100.78      9.52 o
  18   8   0       11.54       17.83      8.82 o
  20   8   0        1.23       -4.88      6.51 o
  22   8   0       16.80       25.47      9.83 o
  24   8   0        0.84        9.35      6.60 o
   1   9   0       16.64       21.89      2.51 o
   3   9   0        6.67        0.80      2.18 o
   5   9   0      281.96      271.01      8.03 o
   7   9   0      228.52      218.02     10.37 o
   9   9   0     1217.48     1272.84     29.44 o
  11   9   0       44.83       49.71      2.77 o
  13   9   0     3620.61     3952.66     80.82 o
  15   9   0       10.72        6.66      1.10 o
  17   9   0      143.10      123.29     10.98 o
  19   9   0       32.46       41.89      8.49 o
  21   9   0       12.84       12.89      9.98 o
  23   9   0       18.69        2.93      7.50 o
   0  10   0      461.23      493.15     17.25 o
   2  10   0      429.25      409.47     10.04 o
   4  10   0      192.11      187.16      8.24 o
   6  10   0      811.85      853.68     32.10 o
   8  10   0      454.68      470.38     17.41 o
  10  10   0     1219.75     1209.30     28.39 o
  12  10   0      895.07      953.01     22.96 o
  14  10   0      197.46      235.23      7.34 o
  16  10   0      153.66      167.35     14.26 o
  18  10   0       38.59       37.39      8.66 o
  20  10   0       43.53       24.65      8.70 o
  22  10   0       26.56       18.26      8.04 o
   1  11   0       45.62       47.18      3.39 o
   3  11   0      131.48       94.99      4.59 o
   5  11   0        7.71        6.72      3.07 o
   7  11   0        5.92        5.82      5.24 o
   9  11   0      272.84      258.64     10.48 o
  11  11   0      215.15      242.57      7.90 o
  13  11   0       23.46       43.12      4.58 o
  15  11   0      167.85      204.26     17.10 o
  17  11   0       17.22        5.98     10.15 o
  19  11   0        4.86        8.53      8.17 o
   0  12   0     2600.95     2714.52    103.12 o
   2  12   0      180.68      188.62      9.45 o
   4  12   0        3.32        7.21      3.54 o
   6  12   0        8.50        2.66      2.90 o
   8  12   0        0.51       -2.26      3.63 o
  10  12   0      172.89      166.60     10.83 o
  12  12   0       85.75       77.18      8.25 o
  14  12   0       16.28        6.81      7.73 o
  16  12   0       15.66        5.12     10.98 o
  18  12   0        8.57       15.68     11.67 o
   1  13   0      138.78      103.81      9.13 o
   3  13   0       42.04       27.49      7.82 o
   5  13   0       19.04       16.17      3.45 o
   7  13   0       21.64       22.53      6.82 o
   9  13   0      188.38      246.26     27.81 o
  11  13   0       12.32       13.18      7.00 o
  13  13   0       35.01       66.14     11.39 o
   0  14   0        3.03       -0.19      6.95 o
   2  14   0       11.34        8.97      4.83 o
   4  14   0        8.80        5.17      5.20 o
   6  14   0        4.41       -0.65      9.96 o
   8  14   0        9.36       12.14      5.22 o
  10  14   0       10.48       20.30      9.19 o
  12  14   0        0.24        3.99      8.17 o
   1  15   0        0.36       -3.23      5.11 o
   3  15   0        1.96        6.71      6.02 o
   5  15   0        3.86        8.40      4.98 o
   7  15   0       19.91       32.90     13.94 o
 -29   1   1        3.13        2.50      6.91 o
 -27   1   1      209.62      189.58     22.39 o
 -25   1   1        2.46        2.55      4.04 o
 -23   1   1        0.41       -1.61      1.28 o
 -21   1   1      160.65      164.91      6.07 o
 -19   1   1        1.20        5.92      1.47 o
 -17   1   1     1143.83     1179.12     29.89 o
 -15   1   1        1.51        3.10      0.90 o
 -13   1   1       60.88       44.77      2.44 o
 -11   1   1     4521.70     4080.61     58.30 o
  -9   1   1      451.81      430.35      6.85 o
  -7   1   1     3759.09     3622.41     58.68 o
  -5   1   1     9141.11     9041.00    142.18 o
  -3   1   1       33.61       26.06      0.93 o
  -1   1   1     6710.87     6431.98    101.78 o
   1   1   1     6123.17     5995.73     96.14 o
   3   1   1      313.24      369.19      6.29 o
   5   1   1    16396.06    15066.32    235.22 o
   7   1   1     2038.88     1992.30     29.27 o
   9   1   1      264.38      295.20      5.33 o
  11   1   1     2789.87     2711.33     66.32 o
  13   1   1       13.15       10.51      3.53 o
  15   1   1      893.48      804.15     13.71 o
  17   1   1        3.46        2.17      1.61 o
  19   1   1        3.47        1.80      1.34 o
  21   1   1      898.50      946.89     24.20 o
  23   1   1        1.89        4.68      2.19 o
  25   1   1        1.72       -2.62      3.84 o
  27   1   1        0.74        5.17      4.17 o
 -28   2   1       54.71       66.39     18.73 o
 -26   2   1       89.06       92.92      5.36 o
 -24   2   1       31.34       23.72      3.10 o
 -22   2   1      118.22       97.47      4.83 o
 -20   2   1        3.26        3.90      2.94 o
 -18   2   1      124.30      137.92      5.11 o
 -16   2   1      438.65      392.72     10.09 o
 -14   2   1     5203.10     5353.84     99.54 o
 -12   2   1      997.61     1045.54     20.88 o
 -10   2   1     1845.74     1861.56     30.82 o
  -8   2   1       62.99       53.64      2.10 o
  -6   2   1     2759.24     2749.38     39.70 o
  -2   2   1     6755.28     6312.24     99.37 o
   0   2   1    10863.42    10384.42    339.88 o
   2   2   1     3043.58     2767.57     75.67 o
   4   2   1    23758.79    22394.19    692.72 o
   6   2   1      836.90      817.41     15.71 o
  10   2   1      959.99     1123.42     15.95 o
  12   2   1       36.18       47.96      1.88 o
  14   2   1      198.52      192.96      5.99 o
  16   2   1        1.92       -1.69      1.26 o
  18   2   1      162.93      134.49      3.57 o
  20   2   1       58.65       72.18      2.65 o
  22   2   1      249.85      266.83      6.53 o
  24   2   1        1.47        8.61      2.76 o
  26   2   1       26.23       17.12      6.38 o
 -29   3   1        2.29       -6.32      7.07 o
 -27   3   1        0.36        9.37      5.82 o
 -25   3   1       11.62       12.86      4.48 o
 -23   3   1        1.73        6.26      3.24 o
 -21   3   1       81.72       78.17      4.26 o
 -19   3   1       43.12       29.78      3.19 o
 -17   3   1      457.30      486.52     24.40 o
 -15   3   1     2342.72     2275.59     44.70 o
 -13   3   1      441.21      519.27     10.67 o
 -11   3   1      592.92      515.98     10.04 o
  -9   3   1      819.49      785.07     16.64 o
  -7   3   1      469.10      416.35      6.85 o
  -5   3   1      281.29      248.84      5.05 o
  -3   3   1     1461.24     1437.34     24.59 o
  -1   3   1      781.97      750.67     12.94 o
   1   3   1    10657.59     9839.87    154.75 o
   3   3   1     3024.61     2982.49     48.05 o
   5   3   1     1687.53     1422.69     23.55 o
   7   3   1      148.61      149.98      3.28 o
   9   3   1    10876.57    12147.45    219.87 o
  11   3   1       62.61       72.99      3.43 o
  13   3   1       24.25       35.78      1.50 o
  15   3   1        0.30        1.00      2.28 o
  17   3   1      104.12      111.93      3.37 o
  19   3   1       72.79       74.25      9.14 o
  21   3   1       12.15        6.20      3.32 o
  23   3   1       18.36       21.80      4.03 o
  25   3   1        2.71        7.05      5.98 o
  27   3   1       28.98       37.75      9.98 o
 -28   4   1        0.68       -0.58     10.43 o
 -26   4   1        8.84       12.16      4.78 o
 -24   4   1       22.62       15.04      4.86 o
 -22   4   1        0.19        5.84      7.96 o
 -20   4   1      185.63      203.03     11.60 o
 -18   4   1      670.28      645.36     24.77 o
 -16   4   1     1111.02     1169.77     51.66 o
 -14   4   1     1355.81     1418.10     30.27 o
 -12   4   1     1542.71     1504.29     30.51 o
 -10   4   1        6.87       -0.02      4.72 o
  -8   4   1      643.08      586.92     13.34 o
  -6   4   1     4248.36     4068.53     64.71 o
  -4   4   1    11624.50    11122.29    174.30 o
  -2   4   1    11353.26    11124.53    174.07 o
   0   4   1    12163.25    11949.52    193.48 o
   2   4   1      114.96      120.13      3.63 o
   4   4   1       19.34       24.04      2.16 o
   6   4   1     5397.82     5486.54     87.24 o
   8   4   1     5096.62     5349.19     75.95 o
  10   4   1     4467.80     5030.12     72.41 o
  12   4   1       88.62       86.89      2.34 o
  14   4   1      437.25      466.51      8.20 o
  16   4   1        8.00        3.95      3.42 o
  18   4   1        8.88        7.19      3.68 o
  20   4   1      148.47      155.70      8.09 o
  22   4   1       30.45       27.83      7.36 o
  24   4   1       14.01        8.71      4.98 o
  26   4   1        7.69        7.92      3.60 o
 -27   5   1       14.88        9.51      5.22 o
 -25   5   1        6.33       14.15      5.33 o
 -23   5   1       69.11       64.99     13.39 o
 -21   5   1      190.44      173.91      8.49 o
 -19   5   1      142.20      127.28     12.52 o
 -17   5   1      158.14      162.37      6.33 o
 -15   5   1        0.00        6.58      2.92 o
 -13   5   1      120.58      127.60      4.91 o
 -11   5   1      129.47      113.75      5.80 o
  -9   5   1        7.67       12.09      1.11 o
  -7   5   1      133.79      168.75      4.33 o
  -5   5   1     1880.11     1919.89     31.75 o
  -3   5   1      119.75      123.74      3.58 o
  -1   5   1     3526.05     3773.65     69.55 o
   1   5   1     1667.85     1877.61     30.69 o
   3   5   1      972.34      947.09     16.79 o
   5   5   1     2412.36     2385.91     45.01 o
   7   5   1      861.93      907.15     16.39 o
   9   5   1      359.70      407.18      7.47 o
  11   5   1      290.51      276.02      8.71 o
  13   5   1        1.75       -0.14      1.67 o
  15   5   1      154.40      136.65      5.70 o
  17   5   1      394.30      390.84     14.86 o
  19   5   1       92.06       83.24     14.85 o
  21   5   1        5.94        2.06      9.09 o
  23   5   1        4.29       -6.67      4.45 o
  25   5   1        0.41       11.59      4.99 o
 -26   6   1       52.23       43.06      7.64 o
 -24   6   1       22.35       24.65      6.44 o
 -22   6   1       15.05        6.18      5.09 o
 -20   6   1       33.36       41.02     10.70 o
 -18   6   1        3.63        0.65      5.39 o
 -16   6   1       69.31       37.87      3.55 o
 -14   6   1       27.24       28.21      3.39 o
 -12   6   1        3.99        5.18      1.49 o
 -10   6   1       18.52       15.19      2.22 o
  -8   6   1      442.01      438.45      8.90 o
  -6   6   1       83.11       70.05      4.66 o
  -4   6   1     5984.94     6704.39    105.12 o
  -2   6   1     2538.47     3045.99     49.45 o
   0   6   1     1563.48     1674.96     28.11 o
   2   6   1       62.70       62.49      3.33 o
   4   6   1      115.80       95.12      3.65 o
   6   6   1      123.37      115.06      7.16 o
   8   6   1      189.16      197.52      5.27 o
  10   6   1       34.95       40.18      2.92 o
  12   6   1      114.79      104.61      3.73 o
  14   6   1        4.96        5.71      1.74 o
  16   6   1       38.26       29.57      4.89 o
  18   6   1      130.51      101.69      6.59 o
  20   6   1       95.56       90.28      9.77 o
  22   6   1      178.25      191.42     12.92 o
  24   6   1        2.47       -6.25      5.54 o
 -25   7   1       46.30       43.80      7.64 o
 -23   7   1        0.01       -8.26      5.51 o
 -21   7   1        6.50       20.82      6.15 o
 -19   7   1      280.52      287.06     15.39 o
 -17   7   1       14.67       14.32      4.18 o
 -15   7   1       64.19       46.89      3.88 o
 -13   7   1      303.90      329.69      9.66 o
 -11   7   1       75.04       73.13      2.65 o
  -9   7   1      250.44      264.53      9.43 o
  -7   7   1        0.81       -2.78      1.85 o
  -5   7   1     1403.78     1574.09     29.54 o
  -3   7   1       46.30       30.17      3.50 o
  -1   7   1      951.31     1143.60     19.79 o
   1   7   1        0.92        0.49      1.91 o
   3   7   1     1070.64     1036.50     18.69 o
   5   7   1       15.85        4.38      2.31 o
   7   7   1      830.14      744.30     13.92 o
   9   7   1        1.76        1.38      3.52 o
  11   7   1       85.41       98.68      7.94 o
  13   7   1      229.80      246.57      6.75 o
  15   7   1      180.79      160.53      8.20 o
  17   7   1       64.74       55.69      8.22 o
  19   7   1      124.54      130.81     10.72 o
  21   7   1      308.14      359.66     20.77 o
  23   7   1       38.09       50.36      8.63 o
  25   7   1       22.90       35.44      8.46 o
 -24   8   1        0.78       -0.56      9.66 o
 -22   8   1        0.58        0.91      6.39 o
 -20   8   1        2.14       -2.34      5.77 o
 -18   8   1        6.77       11.77      6.06 o
 -16   8   1        0.12        6.56      5.86 o
 -14   8   1      176.27      185.13      4.54 o
 -12   8   1      574.19      528.55     19.52 o
 -10   8   1      438.56      481.23     10.25 o
  -8   8   1     1458.63     1419.60     25.28 o
  -6   8   1     2630.03     2693.19     56.10 o
  -4   8   1     2280.55     2429.57     65.77 o
  -2   8   1     1586.37     1655.46     28.82 o
   0   8   1      918.34      956.39     17.89 o
   2   8   1       38.49       30.43      2.48 o
   4   8   1      172.37      172.78      7.19 o
   6   8   1      419.45      385.18      9.04 o
   8   8   1      487.51      461.39     14.51 o
  10   8   1      346.81      345.14      8.05 o
  12   8   1       52.06       66.16      4.00 o
  14   8   1      266.72      249.23      6.82 o
  16   8   1      119.67       81.98      9.48 o
  18   8   1       89.08       69.06      9.45 o
  20   8   1        7.15       -2.90      8.16 o
  22   8   1        0.01        3.43      6.87 o
  24   8   1       32.59        5.96      7.59 o
 -23   9   1        0.00       -9.60      7.20 o
 -21   9   1        0.13       -2.91      5.99 o
 -19   9   1        0.55       12.04      6.83 o
 -17   9   1      406.18      499.89     24.10 o
 -15   9   1       98.81      114.02      6.51 o
 -13   9   1      722.67      745.74     34.18 o
 -11   9   1      761.04      786.34     21.25 o
  -9   9   1       27.70       32.37      2.74 o
  -7   9   1       69.66       72.12      3.49 o
  -5   9   1      442.01      436.97     19.07 o
  -3   9   1       47.15       45.46      5.63 o
  -1   9   1        3.88       10.13      2.53 o
   1   9   1       73.66       89.34      7.70 o
   3   9   1      869.06      834.57     16.10 o
   5   9   1     2453.87     2475.17     44.45 o
   7   9   1      188.53      165.63      5.40 o
   9   9   1      661.50      607.00     30.52 o
  11   9   1      345.37      329.07     16.83 o
  13   9   1      126.78      115.25      7.90 o
  15   9   1        3.01       -0.93      2.32 o
  17   9   1        1.31        7.26      8.36 o
  21   9   1        2.62       22.65      8.34 o
 -22  10   1        9.52       -2.94      7.52 o
 -20  10   1        3.88       17.93      8.34 o
 -18  10   1       24.23        3.41      9.35 o
 -16  10   1        5.23        5.57      7.00 o
 -14  10   1      772.77      778.39     18.74 o
 -12  10   1        3.67        3.81      1.69 o
 -10  10   1        2.59       -2.23      5.21 o
  -8  10   1      141.80      125.73      8.28 o
  -6  10   1        0.91        0.24      2.10 o
  -4  10   1      302.77      264.29      8.00 o
  -2  10   1      365.52      319.97      8.58 o
   0  10   1      361.82      380.01      9.61 o
   2  10   1       41.31       39.76      3.18 o
   4  10   1      199.04      198.55      8.32 o
   6  10   1       50.74       38.48      3.73 o
   8  10   1     1827.89     1932.82     40.79 o
  10  10   1       83.49       90.04      8.95 o
  12  10   1      157.27      166.76      8.82 o
  14  10   1       41.99       39.38      8.87 o
  16  10   1        0.40       -4.18      6.36 o
  18  10   1       14.70       23.39      7.98 o
  20  10   1        2.49        3.62      7.24 o
 -21  11   1       71.91       42.23      9.87 o
 -19  11   1       10.80       15.06      7.98 o
 -17  11   1       94.29      118.13     14.29 o
 -15  11   1      248.34      301.37     18.50 o
 -13  11   1        1.17        9.88      4.26 o
 -11  11   1        0.06       -0.58      4.21 o
  -9  11   1      195.71      187.26      8.47 o
  -7  11   1       15.56       11.83      3.08 o
  -5  11   1       57.04       44.67      5.00 o
  -3  11   1      154.44      137.59      6.24 o
  -1  11   1      540.60      463.63     11.86 o
   1  11   1       11.95       18.62      7.24 o
   3  11   1       16.01        9.16      2.71 o
   5  11   1       16.62        5.78      2.93 o
   7  11   1        4.36        9.53      3.08 o
   9  11   1      347.99      333.32     14.40 o
  11  11   1       54.72       40.59      3.02 o
  13  11   1        0.15        1.70      2.63 o
  15  11   1       41.29       53.28      9.86 o
  17  11   1        5.00       14.36      7.81 o
  19  11   1       22.88       28.47      9.62 o
 -18  12   1       16.66       23.35      8.94 o
 -16  12   1       17.99       20.84      8.96 o
 -14  12   1        4.93      -10.75      7.17 o
 -12  12   1       84.92       80.73      6.03 o
 -10  12   1        8.14        2.40      6.11 o
  -8  12   1       48.73       41.66      4.21 o
  -6  12   1        1.73       -2.85      3.51 o
  -4  12   1      104.17      109.54     14.11 o
  -2  12   1      264.37      255.76      9.38 o
   0  12   1      113.08       99.47     14.29 o
   2  12   1      368.51      340.35     11.85 o
   4  12   1        7.74        6.30      4.89 o
   6  12   1       53.04       37.28      5.17 o
   8  12   1        9.34        3.99      3.08 o
  10  12   1      152.29      152.98      8.71 o
  12  12   1       60.93       52.97      9.71 o
  14  12   1      133.79      123.12     14.17 o
  16  12   1        2.22      -15.63     10.42 o
 -15  13   1        8.50        6.11      7.41 o
 -13  13   1        0.01      -11.49      7.66 o
 -11  13   1        5.01        4.22      3.71 o
  -9  13   1       30.04       32.44      4.63 o
  -7  13   1       10.84        8.07      3.84 o
  -5  13   1       54.33       45.25      4.66 o
  -3  13   1       90.86       75.92      7.19 o
  -1  13   1       38.25       53.47      6.59 o
   1  13   1       62.43       77.09      7.19 o
   3  13   1       15.85       -1.77      5.81 o
   5  13   1        0.17        4.67      3.42 o
   7  13   1       28.49       14.88      4.14 o
   9  13   1        0.57        1.41      4.69 o
  11  13   1        0.53        1.13      7.32 o
  13  13   1        5.71       -5.96      8.01 o
  15  13   1        0.56       -8.32     11.27 o
 -12  14   1       19.56       15.18      9.11 o
 -10  14   1       51.57       47.10      9.34 o
  -8  14   1       12.26       -0.61      4.34 o
  -6  14   1      122.04      101.04      8.41 o
  -4  14   1       50.81       75.63      6.51 o
  -2  14   1      153.08      173.85     10.64 o
   0  14   1      305.40      245.63     19.54 o
   2  14   1       15.27       15.65      5.34 o
   4  14   1      101.40      114.83     10.79 o
   6  14   1       44.75       38.39     10.59 o
   8  14   1        0.51       -1.95      4.71 o
  10  14   1      120.38      155.96     17.16 o
  12  14   1       94.88       94.92     13.05 o
  -7  15   1       40.73       55.41      7.06 o
  -5  15   1       24.29       25.51      5.82 o
  -3  15   1       33.98       35.04      6.73 o
  -1  15   1        4.95        1.79      5.09 o
   1  15   1       77.24       73.74     14.09 o
   3  15   1      120.27      138.08     10.17 o
   5  15   1      152.08      173.13     24.40 o
   7  15   1       99.56      101.21     19.28 o
 -28   0   2      570.90      662.58     41.41 o
 -26   0   2        4.82       20.77      7.70 o
 -24   0   2        0.15        1.55      3.80 o
 -22   0   2       71.86       71.97      3.42 o
 -20   0   2       86.01      102.60      5.47 o
 -18   0   2      545.92      528.34     18.59 o
 -16   0   2      920.71      939.65     19.21 o
 -14   0   2       80.70       81.98      4.83 o
 -12   0   2      698.15      649.28     20.64 o
  -4   0   2     3476.48     3369.14     86.04 o
  -2   0   2    10376.77    10164.63    324.60 o
   0   0   2    12825.06    11791.08    262.61 o
   2   0   2      753.07      737.02     14.93 o
   6   0   2     1806.11     1659.71     32.53 o
   8   0   2     3134.79     3213.84     93.46 o
  10   0   2      181.36      201.40     15.94 o
  12   0   2     1415.14     1377.99     74.38 o
  14   0   2      877.54      830.48     17.61 o
  16   0   2     3731.49     3794.85     73.13 o
  18   0   2       60.72       77.36      8.67 o
  20   0   2      104.83       86.52      3.68 o
  22   0   2      474.72      486.21     22.46 o
  24   0   2        5.57       22.61      6.06 o
  26   0   2        0.36       -8.11      5.41 o
 -29   1   2      124.11      135.96     20.07 o
 -27   1   2        5.60       13.84     10.47 o
 -25   1   2       81.19       79.40      6.87 o
 -23   1   2       21.19       17.61      2.00 o
 -21   1   2       72.86       75.65      2.25 o
 -19   1   2      670.51      684.07     11.59 o
 -17   1   2       18.72       23.16      1.39 o
 -15   1   2      210.70      231.40      4.51 o
 -13   1   2        7.60        8.81      1.17 o
 -11   1   2      813.15      869.82     13.32 o
  -9   1   2     1302.61     1378.50     20.90 o
  -7   1   2     6184.08     5819.20    111.15 o
  -1   1   2      201.14      219.17      4.69 o
   1   1   2    11876.46    11460.79    209.59 o
   3   1   2     9088.20     8543.58    121.06 o
   5   1   2     2256.61     2107.71     28.37 o
   7   1   2      666.36      734.27     12.54 o
   9   1   2       54.61       41.53      2.73 o
  11   1   2     3746.01     3838.82     89.91 o
  13   1   2      147.89      153.33      3.94 o
  15   1   2      534.84      530.64     14.42 o
  17   1   2     3405.00     3471.51     48.64 o
  19   1   2     2034.73     2100.36     38.00 o
  21   1   2       24.12       21.84      2.44 o
  23   1   2        3.61        1.41      2.08 o
  25   1   2       18.12       24.29      9.01 o
  27   1   2       12.95        9.69      5.56 o
 -28   2   2       33.65       31.11     10.77 o
 -26   2   2      154.60      154.01     16.33 o
 -24   2   2       38.77       40.43      8.19 o
 -22   2   2      289.15      280.73     15.54 o
 -20   2   2        6.12        0.25      4.39 o
 -18   2   2      190.36      199.01      7.30 o
 -16   2   2      517.92      557.89     10.34 o
 -14   2   2     1144.49     1131.93     26.74 o
 -12   2   2     1566.42     1633.40     24.53 o
 -10   2   2       28.74       46.89      2.02 o
  -8   2   2     4068.04     4386.44     57.42 o
  -6   2   2     3361.25     3043.92     43.63 o
  -4   2   2     9420.30     8376.42    118.27 o
  -2   2   2     1144.97     1117.44     19.37 o
   0   2   2     8059.26     7310.29    116.45 o
   2   2   2     4309.00     4094.42     75.60 o
   4   2   2      510.93      436.44     10.31 o
   6   2   2     2092.17     2275.24     40.67 o
   8   2   2      962.95      952.60     14.91 o
  10   2   2     2099.83     2175.51     32.70 o
  12   2   2      683.97      689.34     11.80 o
  14   2   2      529.79      584.35     10.46 o
  16   2   2       51.09       44.18      3.86 o
  18   2   2       17.10       16.65      1.58 o
  20   2   2        1.33        1.22      1.95 o
  22   2   2        0.05        3.72      2.56 o
  24   2   2        1.82        9.22      3.80 o
  26   2   2       14.53        2.83      6.15 o
 -29   3   2        0.12       -2.02      5.88 o
 -27   3   2       16.56        6.97      3.79 o
 -25   3   2      178.24      189.65     13.10 o
 -23   3   2       93.32       73.77      6.71 o
 -21   3   2        1.41        7.28      3.89 o
 -19   3   2       14.94       11.83      2.44 o
 -17   3   2      297.66      270.32      7.87 o
 -15   3   2      267.29      278.41      7.75 o
 -13   3   2      143.31      158.26      6.09 o
 -11   3   2      374.87      368.38      5.84 o
  -9   3   2      160.49      145.78      3.24 o
  -7   3   2       41.61       36.55      1.59 o
  -5   3   2     1991.86     1917.65     31.29 o
  -3   3   2    15559.82    14892.03    232.57 o
  -1   3   2      475.51      465.07     10.77 o
   1   3   2     2550.01     2445.62     40.29 o
   3   3   2       79.32       64.25      4.34 o
   5   3   2      130.92      157.77      6.01 o
   7   3   2     6591.46     7172.28    102.25 o
   9   3   2     2509.65     2725.03     40.61 o
  11   3   2      641.25      689.52     11.88 o
  13   3   2      242.93      270.69      6.55 o
  15   3   2      578.55      626.33     12.46 o
  17   3   2       77.73       80.29      5.13 o
  19   3   2       10.03       11.55      1.34 o
  21   3   2       13.87       12.65      1.67 o
  23   3   2       38.61       40.06      5.02 o
  25   3   2        4.11       -4.20      8.64 o
 -28   4   2       12.81       17.27      8.84 o
 -26   4   2        4.67        8.45      6.19 o
 -24   4   2       17.61       15.02      5.10 o
 -22   4   2      108.21      111.65      9.39 o
 -20   4   2      471.89      489.20     18.24 o
 -18   4   2      523.43      575.40     17.65 o
 -16   4   2     1019.68     1079.71     42.10 o
 -14   4   2       27.03       21.93      3.80 o
 -12   4   2        0.76        4.94      1.90 o
 -10   4   2      925.91      966.98     15.32 o
  -8   4   2      923.15      829.03     13.14 o
  -6   4   2      278.63      288.97      5.94 o
  -4   4   2     1411.69     1447.78     24.06 o
  -2   4   2      443.79      426.21     15.36 o
   0   4   2     3083.27     3138.99     50.32 o
   2   4   2     2231.84     2294.76     76.87 o
   4   4   2     1029.39     1041.32     18.17 o
   6   4   2     6546.98     7079.26    113.69 o
   8   4   2      638.41      727.14     12.29 o
  10   4   2        6.88       10.07      2.32 o
  12   4   2      100.57      113.29      3.17 o
  14   4   2      381.30      468.38      8.70 o
  16   4   2       30.27       28.15      2.07 o
  18   4   2       50.10       56.77      2.84 o
  20   4   2        3.66        1.07      5.80 o
  22   4   2       44.18       50.61     15.55 o
  24   4   2       33.91       29.13      4.41 o
  26   4   2       19.95       12.16      9.03 o
 -27   5   2       33.23       45.33      7.65 o
 -25   5   2        0.50        5.25      6.75 o
 -23   5   2        5.24        2.87      3.65 o
 -21   5   2       18.92       23.18      6.09 o
 -19   5   2       46.07       42.20      4.49 o
 -17   5   2      156.55      168.82      7.13 o
 -15   5   2       22.54       29.49     10.31 o
 -13   5   2      438.62      438.47      7.82 o
 -11   5   2      270.47      277.28      5.32 o
  -9   5   2      190.82      195.23      4.35 o
  -7   5   2      713.46      715.21     13.11 o
  -5   5   2     2732.45     2779.72     47.92 o
  -3   5   2       32.76       44.46      2.76 o
  -1   5   2      300.50      328.64      7.47 o
   1   5   2     1396.83     1370.47     30.77 o
   3   5   2      752.72      700.63     18.89 o
   5   5   2     1555.92     1705.48     29.72 o
   7   5   2      372.49      313.21      9.28 o
   9   5   2      253.63      258.07      7.85 o
  11   5   2       59.08       45.46      2.15 o
  13   5   2       88.77      126.84      6.80 o
  15   5   2       13.42       17.07      2.81 o
  17   5   2      151.45      126.38      4.02 o
  19   5   2      226.11      212.37     10.70 o
  21   5   2       17.58       16.52      5.69 o
  23   5   2        0.00       12.17      7.06 o
  25   5   2       15.75       13.65      5.10 o
 -26   6   2        0.00        9.93      8.59 o
 -24   6   2        7.27       12.52      6.35 o
 -22   6   2       15.98       34.95      6.77 o
 -20   6   2       40.85       42.16     11.34 o
 -18   6   2       92.48      100.60      5.23 o
 -16   6   2     1009.60     1083.62     26.27 o
 -14   6   2       59.99       56.19      6.52 o
 -12   6   2       69.85       61.85      6.47 o
 -10   6   2      240.75      230.37      4.83 o
  -8   6   2     1291.51     1260.51     21.91 o
  -6   6   2      534.07      578.41     13.85 o
  -4   6   2      309.27      352.89     11.34 o
  -2   6   2     2808.74     2890.55     47.08 o
   0   6   2     1480.97     1534.50     26.93 o
   2   6   2     6098.98     5967.00     99.31 o
   4   6   2       29.99       28.73      2.93 o
   6   6   2       56.82       74.32      2.87 o
   8   6   2      103.13      104.19      9.11 o
  10   6   2      329.25      375.77     13.58 o
  12   6   2      117.08      125.76      6.79 o
  14   6   2       40.08       35.06      2.78 o
  16   6   2        6.74        8.20      2.69 o
  18   6   2        1.78       -4.74      5.11 o
  20   6   2        0.17       -2.52      4.85 o
  22   6   2       57.39       31.98      6.04 o
  24   6   2        4.95        7.78      5.84 o
 -25   7   2       12.66        7.03      6.84 o
 -23   7   2       15.78       21.87      6.67 o
 -21   7   2        4.98        9.81      5.99 o
 -19   7   2       19.70       20.37      8.22 o
 -17   7   2      316.25      322.96     16.06 o
 -15   7   2     1174.13     1232.56     30.25 o
 -13   7   2      162.95      158.16      3.81 o
 -11   7   2       92.99       93.90      3.12 o
  -9   7   2      427.71      393.46     10.34 o
  -7   7   2       37.05       52.58      6.89 o
  -5   7   2       42.53       47.03      4.29 o
  -3   7   2      602.77      578.63     11.91 o
  -1   7   2      996.60     1012.53     35.42 o
   1   7   2      534.02      547.73     16.96 o
   3   7   2      101.74       87.32      3.52 o
   5   7   2      567.31      543.36     10.96 o
   7   7   2        8.40       30.68     12.76 o
   9   7   2      305.41      318.72      7.93 o
  11   7   2       65.93       48.95      4.43 o
  13   7   2      214.25      244.84      5.98 o
  15   7   2       14.63       11.25      3.24 o
  17   7   2       52.60       57.46      7.71 o
  19   7   2       30.44       23.60      6.54 o
  21   7   2       46.12       14.54      6.82 o
  23   7   2        0.36       -0.71      7.83 o
 -24   8   2       32.40       41.38      8.65 o
 -22   8   2       81.39       87.95     11.75 o
 -20   8   2      113.11      118.06     12.08 o
 -18   8   2      593.24      592.31     29.57 o
 -16   8   2      627.64      643.46     30.13 o
 -14   8   2       34.61       40.29      2.55 o
 -12   8   2        5.33        7.20      1.69 o
 -10   8   2      330.54      326.75     12.93 o
  -8   8   2      474.96      456.00     10.13 o
  -6   8   2     3767.28     4044.26     67.86 o
  -4   8   2       48.10       39.73      2.88 o
  -2   8   2      208.68      182.64      5.36 o
   0   8   2      278.70      279.70      9.77 o
   2   8   2       77.71       59.05      5.51 o
   4   8   2     1019.84     1035.85     28.92 o
   6   8   2     1191.77     1218.11     22.82 o
   8   8   2     2759.53     2835.51     50.43 o
  10   8   2      609.12      609.38     12.34 o
  12   8   2        9.18        8.53      2.49 o
  14   8   2       27.25       29.47      2.27 o
  16   8   2      215.76      200.84      9.31 o
  18   8   2        7.71       12.03      6.38 o
  20   8   2        2.31        7.59      6.87 o
  22   8   2        4.68       18.65      8.07 o
 -23   9   2       72.26       82.76     11.34 o
 -21   9   2        1.94        6.19      7.11 o
 -19   9   2      571.51      602.00     29.99 o
 -17   9   2      103.20       84.72      9.45 o
 -15   9   2      989.65     1085.87     24.37 o
 -13   9   2        0.11       -2.04      2.91 o
 -11   9   2       51.05       41.77      4.77 o
  -9   9   2       63.03       53.90      3.38 o
  -7   9   2       12.56       14.87      3.11 o
  -5   9   2      463.64      513.77     11.54 o
  -3   9   2      697.13      684.59     14.33 o
  -1   9   2      645.77      669.98     14.15 o
   1   9   2        0.03        1.23      2.25 o
   3   9   2       21.02       19.30      4.23 o
   5   9   2      602.57      600.62     15.10 o
   7   9   2     5735.14     5789.55    149.13 o
   9   9   2       12.07       12.98      2.40 o
  11   9   2      511.19      517.89     16.97 o
  13   9   2      106.91      109.96     12.21 o
  15   9   2      117.87      119.40      8.84 o
  17   9   2        7.34       10.03      6.93 o
  19   9   2       19.34        5.08      6.53 o
  21   9   2        6.72       -7.75      7.04 o
 -22  10   2       15.32       16.95      8.48 o
 -20  10   2       43.76       19.59      8.89 o
 -18  10   2      390.74      463.59     25.18 o
 -16  10   2      560.25      563.42     29.44 o
 -14  10   2      172.48      192.00     11.40 o
 -12  10   2      116.39      113.46      4.76 o
 -10  10   2       34.94       39.25      4.81 o
  -8  10   2      307.86      314.35     15.61 o
  -6  10   2        1.01        0.92      2.28 o
  -4  10   2        8.68        2.90      2.59 o
  -2  10   2      176.40      170.01      5.91 o
   0  10   2      622.57      578.05     13.18 o
   2  10   2      702.43      698.81     15.64 o
   4  10   2     2079.91     2219.06     42.52 o
   6  10   2     1259.61     1452.08     68.53 o
   8  10   2      113.95      108.30      5.13 o
  10  10   2       47.77       43.53      4.31 o
  12  10   2        0.00       -0.79      2.94 o
  14  10   2       26.00       31.47     10.30 o
  16  10   2        7.47        2.74      6.75 o
  18  10   2       10.33        9.44      7.62 o
  20  10   2        2.56       12.11      8.50 o
 -21  11   2        4.32       25.31      8.80 o
 -19  11   2        5.75        7.62      7.81 o
 -17  11   2       58.78       72.93     12.85 o
 -15  11   2       31.39       37.54     10.34 o
 -13  11   2       26.37       11.68      3.53 o
 -11  11   2        0.93        5.09      2.61 o
  -9  11   2       99.82      115.06      7.72 o
  -7  11   2        0.78        3.17      5.95 o
  -5  11   2        8.94        5.15      2.84 o
  -3  11   2      542.49      453.00     13.66 o
  -1  11   2       15.56       17.00      3.06 o
   1  11   2      648.28      655.66     15.63 o
   3  11   2      715.18      752.08     20.23 o
   5  11   2      252.06      258.31      8.63 o
   7  11   2       53.53       53.32     10.28 o
   9  11   2      388.06      366.73     11.88 o
  11  11   2        0.54       -4.01      3.94 o
  13  11   2       22.16       20.92      4.07 o
  15  11   2      126.48      135.18     14.62 o
  17  11   2       95.53      106.89     12.90 o
 -18  12   2       57.84       32.51      9.87 o
 -16  12   2       73.70       52.67     10.42 o
 -14  12   2        0.88       12.32      8.09 o
 -12  12   2        3.99        0.58      3.84 o
 -10  12   2       47.53       53.97      4.64 o
  -8  12   2      327.88      342.54     11.37 o
  -6  12   2     1136.26     1096.26     26.95 o
  -4  12   2        0.27        4.77      5.57 o
  -2  12   2       11.07        0.66      4.80 o
   0  12   2        4.73        7.34      4.16 o
   2  12   2       49.10       30.36      3.76 o
   4  12   2      286.81      315.71     21.71 o
   6  12   2       83.82       94.14      8.89 o
   8  12   2        0.23        3.17      2.80 o
  10  12   2       16.61       34.61      5.43 o
  12  12   2       23.82       19.04      8.50 o
  14  12   2       73.45      114.20     13.59 o
  16  12   2       77.59      102.73     14.60 o
 -15  13   2       86.16      104.70     14.64 o
 -13  13   2        5.71      -16.04     11.01 o
 -11  13   2       11.55       13.31      4.06 o
  -9  13   2       91.90      108.98     15.28 o
  -7  13   2      172.69      160.73     10.26 o
  -5  13   2      129.27      126.12     15.53 o
  -3  13   2       61.38       40.16      5.79 o
  -1  13   2        0.84        6.27      5.17 o
   1  13   2        0.33       -8.57      5.71 o
   3  13   2      124.17      146.45      8.87 o
   5  13   2        0.23       -1.12      4.28 o
   7  13   2       32.40       24.23      4.73 o
   9  13   2       26.42       27.83      4.52 o
  11  13   2       40.68       58.42     10.26 o
  13  13   2       15.15       12.59      8.70 o
 -12  14   2        6.52       11.72      9.07 o
 -10  14   2        0.03        2.59      5.22 o
  -8  14   2        8.13        4.55      5.24 o
  -6  14   2        0.83        4.91      4.34 o
  -4  14   2       11.97        9.86     10.87 o
  -2  14   2        2.09        1.66      8.22 o
   0  14   2        0.79        0.88      9.33 o
   2  14   2        1.58       11.47      4.95 o
   4  14   2        1.29       -0.75      5.38 o
   6  14   2        1.30        0.84      4.86 o
   8  14   2       48.52       45.17      5.87 o
  10  14   2       35.39       34.58     10.39 o
  -7  15   2        5.56        7.16      5.90 o
  -5  15   2        2.09       10.50      5.60 o
  -3  15   2       15.34       26.59      9.23 o
  -1  15   2        4.78        4.87      9.16 o
   1  15   2       29.19       55.16     18.75 o
   3  15   2        4.55       11.96      6.77 o
   5  15   2       34.24       21.58      5.40 o
 -29   1   3        0.88      -10.15      6.76 o
 -27   1   3       43.65       63.66     12.03 o
 -25   1   3       14.09       13.41      2.53 o
 -23   1   3      148.82      148.56      3.81 o
 -21   1   3       12.04        7.42      1.36 o
 -19   1   3        9.20       16.48      1.48 o
 -17   1   3      382.21      379.59      7.31 o
 -15   1   3       38.69       35.81      2.77 o
 -13   1   3      158.65      140.65      3.39 o
 -11   1   3     4050.55     4218.84     60.44 o
  -9   1   3      547.52      577.02      9.38 o
  -7   1   3     3082.42     3000.76     43.12 o
  -5   1   3    10774.88    10164.50    142.59 o
  -3   1   3      284.15      250.50      5.65 o
  -1   1   3     4694.38     4337.45     70.84 o
   1   1   3     3294.95     3130.44     51.08 o
   3   1   3      697.72      775.07     12.20 o
   5   1   3     3322.06     3299.73     51.70 o
   7   1   3      173.44      194.20      3.80 o
   9   1   3      499.63      506.37     17.99 o
  11   1   3       20.05       18.58      1.64 o
  13   1   3       51.28       54.61      2.35 o
  15   1   3     2831.22     2986.05     60.55 o
  17   1   3      243.21      260.63      6.63 o
  19   1   3       32.67       42.03      3.81 o
  21   1   3        9.28       11.77      2.07 o
  23   1   3       86.78       98.01      7.31 o
  25   1   3        8.90        6.36      4.23 o
 -28   2   3        8.50       13.59      6.87 o
 -26   2   3       14.85        7.63      2.90 o
 -24   2   3        0.37        7.82      3.88 o
 -22   2   3       38.63       35.39      2.04 o
 -20   2   3     1014.98     1056.03     32.15 o
 -18   2   3       97.48       94.10      6.97 o
 -16   2   3       55.88       47.15      1.86 o
 -14   2   3       83.41       87.81      3.91 o
 -12   2   3       67.21       67.18      2.24 o
 -10   2   3     2334.65     2298.43     33.81 o
  -8   2   3      577.14      557.91      9.36 o
  -6   2   3      316.86      264.49     10.12 o
  -4   2   3     2604.97     2444.51     35.65 o
  -2   2   3    13812.89    13752.02    218.45 o
   0   2   3      480.68      500.70      9.65 o
   4   2   3      224.35      209.88      4.99 o
   6   2   3      566.22      762.86     15.24 o
   8   2   3      110.52       58.43      2.38 o
  10   2   3       93.07      101.82      3.27 o
  12   2   3        3.35        2.28      2.08 o
  14   2   3       90.41       86.55      3.07 o
  16   2   3      137.66      142.01      5.45 o
  18   2   3       82.79       85.41      3.15 o
  20   2   3       72.32       56.66      2.70 o
  22   2   3        2.74        3.98      3.80 o
  24   2   3       26.04       16.03      5.32 o
 -29   3   3       10.56       -0.43      9.18 o
 -27   3   3        7.86        3.49      4.94 o
 -25   3   3       12.71        9.52      5.32 o
 -23   3   3       88.34       82.76      4.97 o
 -21   3   3       28.86       24.71      3.07 o
 -19   3   3      314.15      314.83     14.10 o
 -17   3   3      143.89      144.84      9.32 o
 -15   3   3        1.89        1.76      1.15 o
 -13   3   3        6.37        4.44      1.17 o
 -11   3   3      250.17      255.53      5.24 o
  -9   3   3        8.17        5.15      1.89 o
  -7   3   3     1118.94     1265.37     18.91 o
  -5   3   3     2370.10     2331.63     34.60 o
  -3   3   3      262.43      266.70      5.87 o
  -1   3   3     4164.01     3928.79     62.59 o
   1   3   3      888.79      917.89     15.95 o
   3   3   3    13505.76    14277.45    224.10 o
   5   3   3       85.64      146.69      6.08 o
   7   3   3       10.07       16.43      1.75 o
   9   3   3      313.81      290.62      6.04 o
  11   3   3      964.12     1035.30     25.34 o
  13   3   3       44.56       64.79      2.96 o
  15   3   3       10.47        1.09      3.43 o
  17   3   3       21.64       17.09      2.05 o
  19   3   3        0.99        0.55      1.39 o
  21   3   3      154.44      157.25     12.73 o
  23   3   3       20.24       27.28      6.27 o
  25   3   3      123.13      134.90     13.23 o
 -28   4   3       27.38       12.44      5.33 o
 -26   4   3       43.11       56.10      6.97 o
 -24   4   3       44.75       39.41      5.92 o
 -22   4   3       21.90       21.84      3.74 o
 -20   4   3      339.48      313.91     11.14 o
 -18   4   3      332.15      312.39     10.96 o
 -16   4   3       57.23       45.75      2.02 o
 -14   4   3      437.25      421.33      9.11 o
 -12   4   3      701.78      615.47     10.58 o
 -10   4   3     6036.77     5963.29     85.54 o
  -8   4   3      804.14      796.57     13.22 o
  -6   4   3      453.64      391.87      7.71 o
  -4   4   3      745.27      742.39     13.57 o
  -2   4   3      261.99      271.41      6.34 o
   0   4   3     3760.56     3915.82     62.45 o
   2   4   3     1863.52     1889.47     32.21 o
   4   4   3     3129.15     3275.18     53.82 o
   6   4   3        6.47        2.82      1.71 o
   8   4   3     1238.47     1198.27     19.70 o
  10   4   3      230.42      193.35      4.55 o
  12   4   3      372.07      370.09      7.99 o
  14   4   3      248.99      237.23      6.33 o
  16   4   3        0.56        2.57      1.34 o
  18   4   3      146.34      148.97      9.66 o
  20   4   3       44.17       44.96      6.74 o
  22   4   3        2.85        0.72      3.31 o
  24   4   3        0.02       -4.42      4.43 o
 -27   5   3       21.77       11.46      6.32 o
 -25   5   3        1.46        8.68      7.52 o
 -23   5   3       35.52       38.08      5.18 o
 -21   5   3       53.68       46.12      4.47 o
 -19   5   3       29.02       26.97     12.41 o
 -17   5   3       49.29       58.62      5.85 o
 -15   5   3       18.79       23.08      3.26 o
 -13   5   3        1.23       -0.52      1.92 o
 -11   5   3      124.88      156.47      7.77 o
  -9   5   3      420.42      423.67      7.88 o
  -7   5   3     4126.74     4730.43     75.73 o
  -5   5   3      403.62      448.74      8.96 o
  -3   5   3      139.72      118.55      3.72 o
  -1   5   3     1226.46     1296.98     22.44 o
   1   5   3     1190.03     1229.76     21.53 o
   3   5   3       79.23       76.22      4.99 o
   5   5   3      414.48      479.83     10.07 o
   7   5   3        0.13       -0.90      1.67 o
   9   5   3      692.26      710.67     12.86 o
  11   5   3     1110.72     1093.21     20.14 o
  13   5   3       16.37        4.55      3.04 o
  15   5   3       17.15        2.18      2.67 o
  17   5   3       22.10       29.01      2.74 o
  19   5   3       14.83       11.22      2.42 o
  21   5   3       35.56       45.37      7.77 o
  23   5   3        3.23        0.17      3.81 o
 -26   6   3        3.06       17.88      7.08 o
 -24   6   3        5.00        1.14      7.83 o
 -22   6   3        1.89       -5.59      5.40 o
 -20   6   3        0.41       -5.71      4.11 o
 -18   6   3      102.18       92.59      5.05 o
 -16   6   3       75.74       72.42      3.86 o
 -14   6   3      225.33      236.21      6.13 o
 -12   6   3       31.07       29.57      2.91 o
 -10   6   3     2304.03     2569.16     39.44 o
  -8   6   3      611.06      692.10     13.54 o
  -6   6   3      630.67      668.83     15.66 o
  -4   6   3        0.24       -3.88      2.94 o
  -2   6   3      314.26      267.90      6.57 o
   0   6   3      562.78      538.44     16.53 o
   2   6   3      194.54      192.39     10.10 o
   4   6   3      106.67       95.90      4.35 o
   6   6   3        8.14       11.68      5.14 o
   8   6   3       94.93       76.31      4.84 o
  10   6   3        9.56        6.06      1.52 o
  12   6   3       24.82       19.98      2.39 o
  14   6   3      107.31       94.48      7.20 o
  16   6   3      378.16      349.66      9.65 o
  18   6   3        2.92        3.43      1.67 o
  20   6   3       18.18        1.97      5.00 o
  22   6   3        0.14       -9.01      6.00 o
 -25   7   3        9.01       11.64      6.40 o
 -23   7   3       23.51       33.34      7.34 o
 -21   7   3        0.48        2.76      5.70 o
 -19   7   3      545.26      628.51     30.95 o
 -17   7   3       22.37       18.54      3.66 o
 -15   7   3      318.40      317.34      6.80 o
 -13   7   3        3.15       -0.77      2.05 o
 -11   7   3       28.76       26.32      2.25 o
  -9   7   3       42.47       58.73      3.62 o
  -7   7   3      489.58      534.82     11.01 o
  -5   7   3      117.98       99.21      3.63 o
  -3   7   3      117.44      124.81      6.41 o
  -1   7   3     1164.94     1046.90     22.45 o
   1   7   3      473.73      427.03     15.92 o
   3   7   3     1142.04     1150.82     21.59 o
   5   7   3      384.30      378.99      8.76 o
   7   7   3      142.83      145.42      4.90 o
   9   7   3      403.03      389.55     12.25 o
  11   7   3      686.14      716.76     15.57 o
  13   7   3      428.24      354.66     10.28 o
  15   7   3      777.79      684.71     17.94 o
  17   7   3       26.07       21.32      2.48 o
  19   7   3        0.04        9.04      9.22 o
  21   7   3        8.58       16.41      9.45 o
 -24   8   3       41.52       37.42      6.87 o
 -22   8   3       14.97       13.18      7.06 o
 -20   8   3        1.38        1.27      8.55 o
 -18   8   3       40.22       27.20      6.85 o
 -16   8   3      913.67     1012.37     23.12 o
 -14   8   3      950.57     1021.77     18.76 o
 -12   8   3      410.35      447.29      9.09 o
 -10   8   3      987.78     1103.79     26.59 o
  -8   8   3      872.97      903.81     24.67 o
  -6   8   3      311.44      324.71      7.95 o
  -4   8   3      158.07      151.46      6.99 o
  -2   8   3        0.02       -1.94      2.37 o
   0   8   3     2149.80     2239.23     45.37 o
   2   8   3       26.14       35.69      4.83 o
   4   8   3      230.54      208.22      8.79 o
   6   8   3     1530.84     1564.88     30.45 o
   8   8   3      934.37      860.81     18.81 o
  10   8   3      219.42      219.66      7.43 o
  12   8   3      217.97      222.45     10.35 o
  14   8   3       19.13       11.26      4.52 o
  16   8   3        0.10       -3.70      2.47 o
  18   8   3        9.67        1.46      6.92 o
  20   8   3        0.14       -8.28      6.48 o
 -23   9   3       81.07       89.81     10.90 o
 -21   9   3       16.81       13.59      7.34 o
 -19   9   3      110.74      112.09     11.59 o
 -17   9   3       43.42       37.64      7.56 o
 -15   9   3       21.66       17.12      2.15 o
 -13   9   3       77.27       89.60      4.62 o
 -11   9   3       49.93       53.94      3.98 o
  -9   9   3        0.08        3.99      4.06 o
  -7   9   3       41.81       26.61      7.53 o
  -5   9   3        0.24        5.15      2.50 o
  -3   9   3       67.88       64.10      5.10 o
  -1   9   3      370.57      362.37     15.17 o
   1   9   3        8.36        6.03      4.40 o
   3   9   3       62.07       63.76      3.80 o
   5   9   3        2.43        2.17      2.68 o
   7   9   3      315.48      317.84      9.94 o
   9   9   3        2.70        0.21      6.45 o
  11   9   3        9.45       10.70      3.43 o
  13   9   3       25.47       26.40      2.60 o
  15   9   3        0.00       -7.72      6.62 o
  17   9   3        1.73      -10.14      6.76 o
  19   9   3        1.45        3.62      7.60 o
 -22  10   3       48.07       44.92     11.88 o
 -20  10   3      295.24      282.95     23.18 o
 -18  10   3       35.52       29.87     10.87 o
 -16  10   3      150.14      138.27     15.50 o
 -14  10   3      109.90      123.88      8.99 o
 -12  10   3        9.64        1.59      2.90 o
 -10  10   3      190.68      186.64      7.62 o
  -8  10   3       25.82       23.34      3.52 o
  -6  10   3       55.48       66.23      4.81 o
  -4  10   3       10.13       14.02      2.73 o
  -2  10   3      654.63      661.76     19.67 o
   0  10   3      292.23      294.82     13.26 o
   2  10   3     3049.59     3162.84     58.17 o
   4  10   3      628.23      645.85     22.80 o
   6  10   3      681.41      681.76     17.84 o
   8  10   3       75.92       80.52      6.51 o
  10  10   3        0.30       -1.83      4.10 o
  12  10   3        0.53        7.35      9.64 o
  14  10   3        3.53        0.73      7.16 o
  16  10   3        0.14      -12.96      9.86 o
  18  10   3        3.37        5.08      8.53 o
 -21  11   3      148.14      167.64     17.34 o
 -19  11   3       20.63       29.38      9.68 o
 -17  11   3       10.44       11.27      8.01 o
 -15  11   3       54.44       62.02     11.86 o
 -13  11   3        0.27        8.75      4.09 o
 -11  11   3       12.82       11.39      5.86 o
  -9  11   3      108.06      116.37      8.43 o
  -7  11   3      380.65      355.03     19.12 o
  -5  11   3       71.23       80.94      5.33 o
  -3  11   3      204.06      179.12      8.83 o
  -1  11   3       52.26       51.56      4.12 o
   1  11   3       30.25       51.15     13.90 o
   3  11   3       17.21        4.15      3.36 o
   5  11   3        7.07        7.16      3.58 o
   7  11   3        0.23        2.66      2.84 o
   9  11   3       21.42       14.45      5.73 o
  11  11   3       52.42       40.94      5.81 o
  13  11   3       59.99       63.79     11.55 o
  15  11   3      250.60      346.79     26.28 o
  17  11   3        1.99       12.89      9.08 o
 -18  12   3       35.04       23.10     12.83 o
 -14  12   3        1.98       12.35      8.48 o
 -12  12   3        1.35        5.91      4.04 o
 -10  12   3       45.39       34.78      4.87 o
  -8  12   3       37.53       31.68      4.43 o
  -6  12   3        0.46        3.44      3.39 o
  -4  12   3      174.44      168.29      8.81 o
  -2  12   3       74.77       62.62      5.99 o
   0  12   3      338.21      357.11     33.15 o
   2  12   3      223.00      224.32     25.21 o
   4  12   3      344.05      316.47     26.06 o
   6  12   3       14.27       15.36      5.07 o
   8  12   3       39.65       50.57      6.00 o
  10  12   3        4.34       10.27      8.44 o
  12  12   3        7.12        2.57      7.72 o
  14  12   3        1.87       -6.58      8.59 o
 -15  13   3        2.13        1.86      7.97 o
 -13  13   3        9.99        4.28      8.56 o
 -11  13   3       93.04      105.08      8.02 o
  -9  13   3       73.16       59.59      6.07 o
  -7  13   3       68.37       81.68     16.33 o
  -5  13   3      257.17      270.32     13.04 o
  -3  13   3      166.96      184.23      9.67 o
  -1  13   3        6.86       19.29      7.46 o
   1  13   3      111.12       78.00     12.11 o
   3  13   3       52.69       47.12      9.24 o
   5  13   3       17.68        8.60      8.47 o
   7  13   3       23.92        9.85      7.15 o
   9  13   3       16.03       43.95      6.09 o
  11  13   3       93.25       77.29     11.10 o
 -12  14   3       37.05       23.48     10.52 o
 -10  14   3        8.66       15.83      5.82 o
  -8  14   3       22.93       17.69      6.21 o
  -6  14   3       17.69        5.66      9.99 o
  -4  14   3        7.13       14.18      5.81 o
  -2  14   3       21.66       15.81      5.93 o
   0  14   3        0.52        4.84     13.08 o
   2  14   3        3.60       11.99      4.83 o
   4  14   3      141.12      160.91     25.01 o
   6  14   3      191.13      208.34     12.36 o
   8  14   3       14.74       28.84      9.55 o
  -5  15   3       11.42       21.40      8.24 o
  -3  15   3        4.28        3.55      6.18 o
  -1  15   3       36.66       19.56      5.86 o
   1  15   3       53.94       41.89      7.02 o
 -30   0   4        1.04       -0.81     12.18 o
 -28   0   4       15.82       33.54     11.98 o
 -26   0   4       46.10       47.15     20.81 o
 -24   0   4       29.20       22.82      6.87 o
 -22   0   4      192.90      214.77      6.94 o
 -20   0   4       83.51       96.62      6.87 o
 -18   0   4      152.02      134.43      7.10 o
 -16   0   4     1480.35     1437.21     29.68 o
 -14   0   4     1770.95     1898.14     36.92 o
 -10   0   4       37.57       19.88      3.14 o
  -8   0   4       12.53        6.09      2.40 o
  -6   0   4     1665.15     1779.09    118.13 o
  -4   0   4      558.00      502.76     34.20 o
  -2   0   4      825.13      794.47     23.96 o
   0   0   4      935.36     1082.20     27.75 o
   2   0   4        1.16        1.43      2.77 o
   4   0   4      113.13      104.27      5.25 o
   6   0   4      822.08      788.76     16.98 o
   8   0   4      182.91      166.87      7.31 o
  10   0   4     5353.52     5167.57    126.81 o
  12   0   4       70.18       66.61      5.92 o
  14   0   4      611.54      596.00     14.12 o
  16   0   4      330.92      357.57     10.14 o
  18   0   4        1.76       -0.43      3.54 o
  20   0   4       69.08       74.10      5.61 o
  22   0   4        1.83       -1.57      2.81 o
  24   0   4        1.95        7.61      7.97 o
 -29   1   4        0.35       -1.42      5.71 o
 -27   1   4        0.05      -10.03      6.69 o
 -25   1   4        3.34        5.73      3.16 o
 -23   1   4       46.14       41.97      4.25 o
 -21   1   4       40.43       33.66      2.71 o
 -19   1   4      510.15      527.59     10.26 o
 -17   1   4        0.03       -0.08      1.83 o
 -15   1   4       37.59       25.69      2.54 o
 -13   1   4      101.54      125.16      5.22 o
 -11   1   4     8762.24     9458.02    210.67 o
  -9   1   4      482.50      520.66      9.25 o
  -7   1   4     3201.78     3234.06     46.67 o
  -5   1   4      164.11      160.60      3.60 o
  -3   1   4      139.35      134.61      4.56 o
  -1   1   4      142.45      102.84      9.45 o
   1   1   4       11.50       32.58      2.42 o
   3   1   4     2246.70     2223.60     29.83 o
   5   1   4     2559.27     2589.66     40.53 o
   7   1   4     1324.02     1313.65     20.61 o
   9   1   4     4080.13     4140.33     60.88 o
  11   1   4     5330.93     5600.81    127.80 o
  13   1   4      992.25     1037.01     16.46 o
  15   1   4      502.86      542.14      9.89 o
  17   1   4       41.93       41.46      3.54 o
  19   1   4        7.60        8.60      1.76 o
  21   1   4        9.69       11.82      5.56 o
  23   1   4        0.11        5.83      5.65 o
 -28   2   4        0.63        4.79      7.64 o
 -26   2   4        6.92        9.60      3.73 o
 -24   2   4       19.10       15.90      3.21 o
 -22   2   4       58.73       51.49      2.30 o
 -20   2   4        4.42        3.93      1.48 o
 -18   2   4       63.35       65.21      2.52 o
 -16   2   4      207.54      201.56      5.25 o
 -14   2   4        3.96       -1.06      1.19 o
 -12   2   4       15.74       16.29      1.62 o
 -10   2   4     4197.46     4167.70     60.79 o
  -8   2   4     2769.72     2724.77     39.88 o
  -6   2   4     1714.36     1723.76     28.78 o
  -4   2   4     2365.30     2493.27     42.77 o
  -2   2   4      716.21      670.39     11.18 o
   0   2   4      891.25      833.37     15.18 o
   2   2   4      207.57      238.62      5.46 o
   4   2   4     2115.12     2336.38     34.64 o
   6   2   4      297.77      292.13      5.98 o
   8   2   4        3.80       -2.99      1.99 o
  10   2   4       16.59       17.09      2.03 o
  12   2   4      151.99      145.50      4.11 o
  14   2   4      484.57      467.57     10.62 o
  16   2   4      434.82      440.93      9.50 o
  18   2   4        3.67        1.54      1.88 o
  20   2   4        1.13        0.34      2.18 o
  22   2   4       41.03       44.81      5.41 o
  24   2   4        0.23        5.36      8.03 o
 -29   3   4        7.59        9.74     17.51 o
 -27   3   4       20.98       21.89      4.73 o
 -25   3   4      102.55       80.38     15.18 o
 -23   3   4        1.07        3.98      2.93 o
 -21   3   4      229.21      250.76     11.64 o
 -19   3   4      117.59      103.13      3.46 o
 -17   3   4       17.06       16.07      1.48 o
 -15   3   4      273.36      276.42      7.97 o
 -13   3   4      634.38      693.32     12.05 o
 -11   3   4      868.63      904.10     25.37 o
  -9   3   4     2910.60     3206.57     46.94 o
  -7   3   4      193.57      196.27      5.20 o
  -5   3   4     3167.99     3016.86     43.74 o
  -3   3   4     2065.20     2123.82     34.75 o
  -1   3   4      392.52      337.51      7.81 o
   1   3   4     7873.05     8205.30    130.58 o
   3   3   4        3.67        9.75      6.35 o
   5   3   4     2786.72     2852.74     42.81 o
   7   3   4        1.26        1.77      1.49 o
   9   3   4      260.66      273.33      6.03 o
  11   3   4       62.01       55.59      3.13 o
  13   3   4      253.13      289.62     10.64 o
  15   3   4       36.12       36.65      3.46 o
  17   3   4       10.58       16.48      3.21 o
  19   3   4       33.37       36.73      4.86 o
  21   3   4       28.65       27.78     14.28 o
  23   3   4       23.04       33.02      4.93 o
 -28   4   4        2.83        6.80      5.36 o
 -26   4   4       10.58        7.89      5.26 o
 -24   4   4       61.37       46.08      4.58 o
 -22   4   4        0.26        0.49      5.21 o
 -20   4   4      132.05      130.17      3.53 o
 -18   4   4      143.05      148.44     12.04 o
 -16   4   4     1290.30     1375.67     25.00 o
 -14   4   4      315.53      304.85      8.37 o
 -12   4   4      212.78      224.33      5.25 o
 -10   4   4      162.16      152.88      4.51 o
  -8   4   4      136.13      151.86      3.86 o
  -6   4   4       59.46       50.77      2.25 o
  -4   4   4        4.02        4.71      1.86 o
  -2   4   4      203.63      212.91      5.73 o
   0   4   4        3.82        3.17      2.39 o
   2   4   4     2258.90     2472.54     41.14 o
   4   4   4     1133.85     1232.32     22.14 o
   6   4   4     2379.23     2562.04     39.39 o
   8   4   4      770.72      815.10     14.73 o
  10   4   4      289.49      263.18      6.35 o
  12   4   4      138.29      112.41      4.50 o
  14   4   4       99.95       84.59      3.70 o
  16   4   4        0.18       -1.15      2.03 o
  18   4   4       15.20       16.73      3.00 o
  20   4   4       17.10       15.44      4.55 o
  22   4   4       11.24       12.89      7.99 o
 -27   5   4        0.26       13.59      6.38 o
 -25   5   4        9.92        9.22      5.42 o
 -23   5   4        0.96       -2.45      7.67 o
 -21   5   4       41.74       20.57      4.81 o
 -19   5   4      319.57      333.43      8.07 o
 -17   5   4       76.04       71.12      2.69 o
 -15   5   4       49.76       43.83      3.24 o
 -13   5   4       54.01       42.75      4.25 o
 -11   5   4      441.93      494.11      9.50 o
  -9   5   4       96.08      107.43      3.66 o
  -7   5   4      201.44      187.60      4.54 o
  -5   5   4      217.98      163.47      7.67 o
  -3   5   4      846.47      793.41     15.86 o
  -1   5   4        0.92       11.05      3.99 o
   1   5   4      264.97      322.70      8.62 o
   3   5   4     1900.97     1903.31     33.43 o
   5   5   4       10.20        4.70      2.85 o
   7   5   4        2.69        2.89      1.88 o
   9   5   4      223.42      239.34      6.91 o
  11   5   4       61.31       34.41      3.16 o
  13   5   4      196.29      179.42      8.31 o
  15   5   4       45.42       46.40      9.54 o
  17   5   4       33.49       23.60      3.53 o
  19   5   4       26.80       17.65      6.06 o
  21   5   4        1.38        4.69      4.66 o
 -26   6   4        0.12       -5.90      6.50 o
 -24   6   4        3.27       -4.92      5.52 o
 -20   6   4        7.93        7.86      8.23 o
 -18   6   4       11.90       15.04      4.08 o
 -16   6   4      319.15      299.85      9.41 o
 -14   6   4      189.41      180.47      4.78 o
 -12   6   4      613.64      621.65     12.11 o
 -10   6   4       48.30       43.97      3.92 o
  -8   6   4      598.25      560.82     18.61 o
  -6   6   4      580.27      609.79     12.59 o
  -4   6   4      991.97     1048.98     25.86 o
  -2   6   4      315.53      299.38      7.45 o
   0   6   4      597.92      620.95     12.67 o
   2   6   4       48.52       40.84      2.70 o
   4   6   4        0.02       -0.18      1.99 o
   6   6   4      810.31      829.89     17.54 o
   8   6   4        6.98        3.94      2.78 o
  10   6   4       36.55       34.22      4.61 o
  12   6   4        1.58        4.04      2.08 o
  14   6   4        3.77        7.96      3.22 o
  16   6   4       80.51       61.77      7.71 o
  18   6   4        0.01       13.02      5.96 o
  20   6   4        8.66       11.40      5.89 o
  22   6   4       39.87       46.96     11.13 o
 -25   7   4        0.20      -14.32      9.55 o
 -23   7   4       47.56       63.82      9.84 o
 -21   7   4      530.39      515.34     26.54 o
 -19   7   4      509.53      483.06     24.85 o
 -17   7   4      159.23      150.97      4.65 o
 -15   7   4        7.85        8.70      2.27 o
 -13   7   4      153.61      165.11      5.77 o
 -11   7   4      107.67      104.04      3.65 o
  -9   7   4       74.13       85.61      5.55 o
  -7   7   4      183.95      214.52     13.21 o
  -5   7   4      310.63      320.39     11.95 o
  -3   7   4      289.72      264.27     11.09 o
  -1   7   4      128.74      146.06      5.05 o
   1   7   4     1297.95     1358.94     25.87 o
   3   7   4     2344.93     2422.46     44.55 o
   5   7   4       22.38       10.87      2.26 o
   7   7   4       69.15       63.63      4.98 o
   9   7   4        8.12        8.89      2.00 o
  11   7   4      159.35      130.60      6.08 o
  13   7   4       69.58       46.77      4.15 o
  15   7   4       59.73       45.82      6.62 o
  17   7   4        6.00       22.51      7.32 o
  19   7   4       55.23       45.63      8.30 o
  21   7   4        4.53       12.99      6.76 o
 -24   8   4      166.96      193.92     17.51 o
 -22   8   4       44.59       59.39      9.46 o
 -20   8   4       54.49       71.49      9.03 o
 -18   8   4        2.95        6.44      1.62 o
 -16   8   4      372.78      432.23     13.99 o
 -14   8   4      397.84      397.91      9.77 o
 -12   8   4      444.58      443.54      9.88 o
 -10   8   4       30.09       22.75      2.25 o
  -8   8   4       37.00       32.76      3.42 o
  -6   8   4       29.56       30.16      3.04 o
  -4   8   4        1.48        3.73      3.35 o
  -2   8   4      101.96      106.79      7.88 o
   0   8   4       85.70       76.81      4.08 o
   2   8   4     4079.00     4298.22     76.53 o
   4   8   4      103.42       93.71      4.71 o
   6   8   4      428.99      410.37     19.39 o
   8   8   4       15.90       12.34      5.18 o
  10   8   4      148.00      123.39      8.88 o
  12   8   4        4.56        8.39      2.86 o
  14   8   4       20.55       39.09      6.81 o
  16   8   4      110.37      115.42     13.07 o
  18   8   4       29.93       39.85     11.10 o
 -23   9   4       54.85       14.10      8.57 o
 -21   9   4      382.62      371.10     25.16 o
 -17   9   4       46.76       52.91      3.63 o
 -15   9   4        0.00       -0.84      2.97 o
 -13   9   4       88.72       87.29      4.04 o
 -11   9   4      251.93      265.28      7.81 o
  -9   9   4       46.35       53.49      4.21 o
  -7   9   4       92.55       99.93      8.52 o
  -5   9   4        0.24        3.70      2.41 o
  -3   9   4       34.91       51.00      4.43 o
  -1   9   4      928.91      942.30     20.65 o
   1   9   4     5886.37     6100.97    151.25 o
   3   9   4        0.39        1.96      4.16 o
   5   9   4      432.76      403.22     32.65 o
   7   9   4        4.57       -2.38      2.70 o
   9   9   4       69.91       54.59      4.20 o
  11   9   4       18.65       17.39      6.78 o
  13   9   4      114.75      108.73      8.92 o
  15   9   4        0.14       -0.19      9.94 o
  17   9   4       30.67       55.90     10.04 o
 -22  10   4       49.14       48.43      9.94 o
 -20  10   4        1.49       -4.44      7.39 o
 -18  10   4        2.21        0.37      6.79 o
 -16  10   4        8.51        5.92      8.21 o
 -14  10   4       18.94       20.84      3.82 o
 -12  10   4        1.40       11.28      3.24 o
 -10  10   4        6.10        4.19      4.46 o
  -8  10   4      304.32      285.71     35.84 o
  -6  10   4     1072.50     1052.12     25.99 o
  -4  10   4      391.58      378.25     12.05 o
  -2  10   4      493.65      482.18     12.09 o
   0  10   4      267.06      260.53     12.33 o
   2  10   4        7.60        8.59      3.90 o
   4  10   4       21.77       18.78      3.45 o
   6  10   4        2.84        3.04      3.37 o
   8  10   4        4.83       11.25      3.98 o
  10  10   4        5.68        3.47      2.63 o
  12  10   4        8.08        4.54      3.24 o
  14  10   4        3.45        6.42      7.89 o
  16  10   4       87.11       81.29     14.80 o
 -19  11   4       76.31       93.98     14.00 o
 -17  11   4        6.15        9.75      8.63 o
 -15  11   4       14.47       19.18      7.13 o
 -13  11   4       21.37       13.46      7.14 o
 -11  11   4       35.00       34.18      3.70 o
  -9  11   4       53.86       50.53      5.62 o
  -7  11   4      227.24      232.49     13.06 o
  -5  11   4      473.03      450.37     13.73 o
  -3  11   4      219.22      253.07     31.10 o
  -1  11   4      175.71      169.29     11.70 o
   1  11   4      175.05      225.23     11.57 o
   3  11   4      476.09      463.15     14.57 o
   5  11   4      100.76      106.99      6.98 o
   7  11   4       23.61       20.37      4.40 o
   9  11   4      446.00      573.84     23.73 o
  11  11   4       88.60       90.80      7.24 o
  13  11   4       36.78       44.83      9.88 o
  15  11   4       92.77      117.46     14.04 o
 -18  12   4       10.75       19.57      9.79 o
 -16  12   4       19.64       30.65      9.60 o
 -14  12   4      124.58      111.09     13.52 o
 -12  12   4      315.43      264.79     15.04 o
 -10  12   4        1.59        7.62      3.93 o
  -8  12   4       85.18       69.45     11.67 o
  -6  12   4       67.07       60.53      6.37 o
  -4  12   4       47.30       54.79      7.48 o
  -2  12   4       22.69       29.79      5.31 o
   0  12   4        4.08        5.03      4.91 o
   2  12   4       20.07       39.25     13.13 o
   4  12   4       64.07       67.76      7.20 o
   6  12   4       48.30       41.38      5.69 o
   8  12   4      126.06      139.25     10.38 o
  10  12   4      190.00      219.76     12.91 o
  12  12   4        0.35       10.97      8.59 o
 -15  13   4       56.50      109.20     16.35 o
 -13  13   4       34.06       88.74     15.07 o
 -11  13   4       64.24       57.59      6.57 o
  -9  13   4        1.20        8.17      5.18 o
  -7  13   4       13.56        8.13      9.05 o
  -5  13   4        5.24       13.50      5.12 o
  -3  13   4       54.64       49.82     11.38 o
  -1  13   4       14.30        8.98     15.17 o
   1  13   4       39.54       53.14      6.94 o
   3  13   4       51.42       53.59     21.64 o
   5  13   4       28.57       24.00      5.54 o
   7  13   4        2.14        3.30     12.00 o
   9  13   4        0.38       30.84     11.38 o
 -10  14   4       22.57       20.78      6.41 o
  -8  14   4        7.87        5.86      5.93 o
  -6  14   4       21.90       16.32      7.35 o
  -4  14   4        1.07        2.46      5.13 o
  -2  14   4        5.06        4.42      6.88 o
   0  14   4        8.34       15.68      5.60 o
   2  14   4       32.53       12.66      5.88 o
   4  14   4       19.20        6.75     16.73 o
 -29   1   5       10.30       11.29      6.46 o
 -27   1   5        0.49       10.24      8.21 o
 -25   1   5        8.38        9.75      5.38 o
 -23   1   5       28.86       23.59      3.30 o
 -21   1   5       14.38       12.45      2.25 o
 -19   1   5        0.19        1.96      1.44 o
 -17   1   5      375.20      355.73      7.71 o
 -15   1   5      281.89      221.12      6.26 o
 -13   1   5      141.26      150.55      6.81 o
 -11   1   5     3148.94     3293.90     49.90 o
  -9   1   5        5.19       12.51      1.71 o
  -7   1   5      100.87       74.32      2.50 o
  -5   1   5      286.72      262.28      6.60 o
  -3   1   5      218.86      233.76      5.87 o
  -1   1   5     1061.91     1072.66     17.10 o
   1   1   5        5.33       11.56      2.53 o
   3   1   5       32.54       41.48      3.58 o
   5   1   5      442.52      417.55      8.02 o
   7   1   5      118.16      143.12      4.91 o
   9   1   5     3158.89     3353.55     51.05 o
  11   1   5      993.13      982.32     29.42 o
  13   1   5      370.16      383.56      8.80 o
  15   1   5       18.16       12.21      2.64 o
  17   1   5      185.33      194.05      6.26 o
  19   1   5        1.51        4.18      3.18 o
  21   1   5       23.14       38.65      6.84 o
 -28   2   5       28.65       23.30      7.34 o
 -26   2   5       79.49       67.17      9.02 o
 -24   2   5       22.58       22.32      3.13 o
 -22   2   5       59.86       56.17      2.73 o
 -20   2   5       22.28       19.29      1.99 o
 -18   2   5        0.26        2.65      1.88 o
 -16   2   5      607.63      633.32     12.32 o
 -14   2   5      373.57      356.29      7.34 o
 -12   2   5      114.75      101.66      5.34 o
 -10   2   5      292.42      254.98      5.58 o
  -8   2   5     3321.34     3389.13     55.60 o
  -6   2   5      881.30      932.29     27.22 o
  -4   2   5     3446.95     3781.93     96.07 o
  -2   2   5     1850.20     1963.66     33.73 o
   0   2   5      622.86      694.95     14.02 o
   2   2   5      113.35       92.49      2.85 o
   4   2   5       34.18       34.98      3.56 o
   6   2   5       74.52       70.06      4.67 o
   8   2   5      567.79      543.44     10.62 o
  10   2   5      109.56       87.24      3.46 o
  12   2   5      187.11      190.61      5.23 o
  14   2   5      150.35      134.11      4.33 o
  16   2   5       19.66       15.75      2.87 o
  18   2   5        0.50        4.60      2.61 o
  20   2   5       49.72       61.01     11.53 o
  22   2   5       99.25      105.16     15.57 o
 -29   3   5        2.89        8.44      6.74 o
 -27   3   5        8.53        7.22      3.95 o
 -25   3   5       38.45       37.73      5.16 o
 -23   3   5        0.22        8.49      1.92 o
 -21   3   5       15.89       17.98      2.77 o
 -19   3   5        5.90        8.07      3.18 o
 -17   3   5        0.91        1.61      1.99 o
 -15   3   5       41.12       33.71      2.96 o
 -13   3   5      330.71      351.24      8.20 o
 -11   3   5      314.87      330.28      7.76 o
  -9   3   5      421.06      394.19     15.65 o
  -7   3   5     1939.07     2065.41     35.45 o
  -5   3   5        0.37        4.84      1.89 o
  -3   3   5     3361.24     3495.18     51.69 o
  -1   3   5       12.41       14.27      2.50 o
   1   3   5      446.35      458.59     10.22 o
   3   3   5      234.40      221.25      6.29 o
   5   3   5      149.14      134.77      4.06 o
   7   3   5        0.33       -1.96      2.62 o
   9   3   5        0.23        2.90      3.47 o
  11   3   5       75.46       69.92      3.32 o
  13   3   5       52.18       57.17      5.45 o
  15   3   5      359.27      363.01     11.30 o
  17   3   5       13.78       25.97      5.64 o
  19   3   5      229.31      282.98     12.36 o
  21   3   5       23.58       15.38      5.43 o
 -28   4   5       17.60        7.60      6.08 o
 -26   4   5       38.84       52.83      8.55 o
 -24   4   5        0.04       -6.31      4.82 o
 -22   4   5       78.64       73.86      3.00 o
 -20   4   5       87.30       99.34      3.59 o
 -18   4   5       47.62       43.46      2.37 o
 -16   4   5      423.85      398.60     10.45 o
 -14   4   5      118.95      123.39      5.44 o
 -12   4   5        2.87        9.52      3.26 o
 -10   4   5       35.37       59.61      4.87 o
  -8   4   5        0.17        0.67      1.56 o
  -6   4   5     1788.62     1882.71     29.03 o
  -4   4   5      186.06      211.43      4.88 o
  -2   4   5      215.38      205.44      7.74 o
   0   4   5      433.60      478.22     11.07 o
   2   4   5        8.54        9.36      2.05 o
   4   4   5      959.59     1023.62     21.43 o
   6   4   5      101.25       99.01      5.23 o
   8   4   5       11.96       10.90      2.43 o
  10   4   5       43.22       42.34      2.74 o
  12   4   5      742.81      684.84     16.24 o
  14   4   5       27.51       30.33      2.64 o
  16   4   5       12.27        8.80      2.89 o
  18   4   5        5.60        2.12      2.84 o
  20   4   5        8.72       18.00      5.66 o
 -27   5   5        1.88       17.23      7.11 o
 -25   5   5        0.00       -7.86      5.24 o
 -23   5   5      105.73      110.01     11.20 o
 -21   5   5       90.93       81.24      5.95 o
 -19   5   5       78.53       78.27      4.31 o
 -17   5   5       38.98       32.00      2.36 o
 -15   5   5      300.35      329.58      8.33 o
 -13   5   5      748.73      781.84     17.27 o
 -11   5   5       58.10       53.45      2.77 o
  -9   5   5      248.35      278.59      6.47 o
  -7   5   5      612.36      697.27     13.03 o
  -5   5   5      167.21      188.10      4.86 o
  -3   5   5      278.77      312.47      8.55 o
  -1   5   5      364.10      379.88     10.18 o
   1   5   5       53.37       39.37      4.86 o
   3   5   5       24.79       27.38      3.15 o
   5   5   5      131.77      139.01      6.69 o
   7   5   5      198.16      179.95      5.51 o
   9   5   5       42.84       52.57      5.43 o
  11   5   5       15.10        8.70      2.20 o
  13   5   5       12.30        7.18      2.35 o
  15   5   5       83.65       77.18      7.30 o
  17   5   5        4.54       10.56      5.06 o
  19   5   5        5.97        9.49      3.83 o
 -26   6   5        5.28       -7.36      6.52 o
 -24   6   5        0.03        8.15      9.26 o
 -22   6   5       11.48        6.39      5.48 o
 -20   6   5       27.55       31.06      2.30 o
 -18   6   5       87.10       93.48      7.57 o
 -16   6   5      827.53      910.60     25.13 o
 -14   6   5       74.58       85.92      3.22 o
 -12   6   5      379.58      406.94     17.69 o
 -10   6   5       15.67       18.49      2.77 o
  -8   6   5       86.17       79.25      3.23 o
  -6   6   5      133.42      108.36      4.84 o
  -4   6   5       38.98       32.29      3.08 o
  -2   6   5      151.01      154.76      5.36 o
   0   6   5      752.32      767.16     16.75 o
   2   6   5       58.00       62.50      5.53 o
   4   6   5        0.60        4.52      2.74 o
   6   6   5      138.23      124.89      6.37 o
   8   6   5      115.92      105.79      4.07 o
  10   6   5      500.35      399.10     18.67 o
  12   6   5        3.63        7.37      3.63 o
  14   6   5       35.63       39.92      6.19 o
  16   6   5        5.11        7.15      4.43 o
  18   6   5        0.25        0.72      8.51 o
  20   6   5        0.09        7.27      5.01 o
 -25   7   5       61.77       85.84     13.28 o
 -23   7   5        7.16        9.94      6.63 o
 -21   7   5        2.16       24.40      6.92 o
 -19   7   5      151.21      161.65     13.21 o
 -17   7   5       22.62       28.07      3.43 o
 -15   7   5        0.84        3.98      4.12 o
 -13   7   5       20.81       23.02      3.20 o
 -11   7   5      138.61      140.37      6.91 o
  -9   7   5      272.86      248.81      7.29 o
  -7   7   5      402.66      372.26     14.13 o
  -5   7   5       89.53      103.94      4.41 o
  -3   7   5      359.83      374.64      9.47 o
  -1   7   5       18.24       22.86      2.79 o
   1   7   5       47.46       41.32      3.42 o
   3   7   5     2189.03     2180.85     43.29 o
   5   7   5     1995.85     1935.38     37.97 o
   7   7   5      328.11      309.59     16.77 o
   9   7   5      605.41      555.48     14.47 o
  11   7   5       48.49       44.54      3.66 o
  13   7   5       27.50       29.42      3.65 o
  15   7   5       48.06       66.59     13.46 o
  17   7   5        1.78        3.12      6.23 o
  19   7   5        0.20        9.03      7.23 o
 -24   8   5       17.27       16.87      7.94 o
 -22   8   5       86.74      138.45     14.32 o
 -20   8   5      126.35      152.80     14.17 o
 -18   8   5      133.84      136.44      8.26 o
 -16   8   5      434.03      480.48     11.83 o
 -14   8   5      177.58      172.78      9.16 o
 -12   8   5        0.10        1.88      3.74 o
 -10   8   5       91.38       92.62      8.01 o
  -8   8   5       15.40       10.85      2.52 o
  -6   8   5      540.19      544.53     13.53 o
  -4   8   5      228.35      239.58      7.28 o
  -2   8   5       93.58      105.98      4.84 o
   0   8   5      453.08      490.16     12.54 o
   2   8   5      296.64      266.05      7.83 o
   4   8   5      285.22      301.14     10.06 o
   6   8   5      403.45      370.64     12.08 o
   8   8   5      108.23      106.65      6.35 o
  10   8   5        3.49        6.16      8.01 o
  12   8   5       12.36        6.15      5.89 o
  14   8   5        4.83        4.33      6.42 o
  16   8   5       73.87       58.85      9.22 o
  18   8   5       10.46       25.70     11.48 o
 -23   9   5        9.77       13.37      9.11 o
 -21   9   5       10.95      -13.19      9.53 o
 -19   9   5       26.72       24.31      8.16 o
 -17   9   5        1.54        1.71      2.39 o
 -15   9   5       36.08       32.70      3.73 o
 -13   9   5      126.60      119.98      8.26 o
 -11   9   5        9.61        1.18      2.25 o
  -9   9   5        4.75       10.21      4.22 o
  -7   9   5       34.38       43.39      8.74 o
  -5   9   5       21.32       17.58      3.31 o
  -3   9   5      283.12      270.63     10.14 o
  -1   9   5       13.05       17.61      4.18 o
   1   9   5      748.18      803.84     38.90 o
   3   9   5      298.24      288.60     10.19 o
   5   9   5       71.87       50.77      4.27 o
   7   9   5       24.61       48.46      4.24 o
   9   9   5       13.34       11.73      3.21 o
  11   9   5       18.87       31.18      8.21 o
  13   9   5       20.83       10.14      6.27 o
  15   9   5        1.96        2.96      7.94 o
 -22  10   5        8.50      -12.56      8.38 o
 -20  10   5        1.58      -11.25      7.50 o
 -18  10   5        1.34      -10.05      6.70 o
 -16  10   5        0.84        0.07      3.82 o
 -14  10   5        1.16        4.36      4.15 o
 -12  10   5        4.67        5.56      3.43 o
 -10  10   5       28.15       24.48      5.83 o
  -8  10   5      370.51      343.10     11.10 o
  -6  10   5      129.48      114.48      5.95 o
  -4  10   5      773.69      797.95     27.27 o
  -2  10   5      457.09      491.42     18.98 o
   0  10   5       60.37       45.95     10.09 o
   2  10   5       15.33        7.82      4.20 o
   4  10   5        4.77       -1.37      4.01 o
   6  10   5       52.83       43.45      4.64 o
   8  10   5       20.89       19.01      3.59 o
  10  10   5       15.42       25.62      5.84 o
  12  10   5        1.13       -2.18      4.33 o
  14  10   5      169.58      191.37     16.56 o
 -19  11   5       36.56       52.83     10.42 o
 -17  11   5       19.89       26.25      9.23 o
 -15  11   5       78.88       52.06     11.67 o
 -13  11   5      222.73      210.95     12.75 o
 -11  11   5       24.94       27.43      5.68 o
  -9  11   5       63.82       51.38      7.45 o
  -7  11   5       14.74       12.11      5.96 o
  -5  11   5        7.91        4.92      9.40 o
  -3  11   5      133.24      135.90      9.96 o
  -1  11   5        6.35       12.20      4.32 o
   1  11   5       35.76       17.88      4.55 o
   3  11   5       59.46       62.78     16.30 o
   5  11   5        5.62       12.81     10.78 o
   7  11   5       44.12       51.05     13.71 o
   9  11   5      354.49      418.90     20.22 o
  11  11   5       17.47       -8.59      8.05 o
 -16  12   5        2.33       28.99     11.96 o
 -14  12   5        3.40        2.34     10.98 o
 -12  12   5        3.73        1.80      4.34 o
 -10  12   5       77.84       83.48      8.75 o
  -8  12   5       27.62        8.92      6.65 o
  -6  12   5       93.51      109.47      9.70 o
  -4  12   5      178.66      173.83     22.83 o
  -2  12   5      461.95      500.36     46.22 o
   0  12   5       67.88       68.15      6.66 o
   2  12   5       36.07       34.46      7.43 o
   4  12   5       10.32       14.90      9.79 o
   6  12   5       23.05       32.68      7.42 o
   8  12   5       49.93       42.93      6.28 o
  10  12   5      111.07      178.74     18.22 o
 -13  13   5       81.81       89.03     13.37 o
 -11  13   5      161.69      149.49     14.47 o
  -9  13   5       42.47       42.82      5.95 o
  -7  13   5        0.18       -7.35      4.90 o
  -5  13   5        9.33        5.41     11.05 o
  -3  13   5        0.89       12.97     16.63 o
  -1  13   5        8.25       10.55     11.59 o
   1  13   5       25.24       36.12     13.93 o
   3  13   5        0.02        0.83      4.93 o
   5  13   5       12.07       11.44      5.24 o
  -6  14   5        3.45        1.74      8.65 o
  -4  14   5        0.26        7.09      5.29 o
  -2  14   5       44.56       64.75      8.18 o
   0  14   5       49.97       71.87     11.55 o
 -28   0   6        1.69        7.55      8.17 o
 -26   0   6        1.34        0.60      7.36 o
 -24   0   6      172.31      163.79      9.15 o
 -22   0   6      431.36      497.22     24.50 o
 -20   0   6      538.67      575.42     17.44 o
 -18   0   6     1244.15     1218.76     30.08 o
 -16   0   6     1593.48     1693.50     53.04 o
 -14   0   6     1243.86     1289.99     33.21 o
 -12   0   6        7.83        3.55      1.80 o
 -10   0   6      114.41      119.91      4.46 o
  -8   0   6        1.43        2.58      1.56 o
  -6   0   6      161.62      149.17      8.80 o
  -4   0   6       50.02       40.05      4.15 o
  -2   0   6      574.86      614.00     18.02 o
   0   0   6     3276.85     3654.54     92.55 o
   2   0   6      443.36      449.56     23.77 o
   4   0   6     1725.10     1732.61     45.48 o
   6   0   6     2330.31     2301.34    115.49 o
   8   0   6     1216.53     1322.24     56.46 o
  10   0   6      912.88      923.17     27.50 o
  12   0   6       52.94       56.55     22.61 o
  14   0   6       23.39       38.75      7.86 o
  16   0   6       19.49        5.04      6.44 o
  18   0   6        0.20        4.29      4.64 o
  20   0   6       22.95        6.35      5.04 o
 -29   1   6        0.00       -7.99     25.08 o
 -27   1   6        3.07       -7.91      7.14 o
 -25   1   6        6.05        4.36      3.89 o
 -23   1   6        3.48        2.48      2.19 o
 -21   1   6       34.91       33.21      4.23 o
 -19   1   6       55.87       46.07      2.64 o
 -17   1   6      531.95      539.08     14.57 o
 -15   1   6      175.77      160.72      5.72 o
 -13   1   6        6.98        7.36      1.76 o
 -11   1   6       55.58       54.09      2.90 o
  -9   1   6      151.49      155.24      4.23 o
  -7   1   6      148.37      150.20      6.19 o
  -5   1   6      879.27      916.84     19.01 o
  -3   1   6       90.26       87.93      9.14 o
  -1   1   6     2024.03     2157.84     38.76 o
   1   1   6      659.92      643.20     18.31 o
   3   1   6      356.72      372.11      9.06 o
   5   1   6     1169.82     1213.70     23.93 o
   7   1   6      428.11      407.07     10.60 o
   9   1   6      224.92      235.19      7.10 o
  11   1   6       18.71       21.76      3.02 o
  13   1   6        4.70       -3.98      4.01 o
  15   1   6        8.36        3.20      2.28 o
  17   1   6       41.63       23.47      4.79 o
  19   1   6        0.72       -6.49      4.33 o
 -28   2   6        0.19       -7.91     13.37 o
 -26   2   6        0.86        5.19      4.03 o
 -24   2   6       80.16       79.08      4.69 o
 -22   2   6       39.00       27.89      2.30 o
 -20   2   6        5.79        2.73      1.66 o
 -18   2   6       34.17       45.18      5.07 o
 -16   2   6       14.89       20.41      3.19 o
 -14   2   6     2137.43     2234.22     37.06 o
 -12   2   6      306.02      325.58      7.31 o
 -10   2   6       73.66       68.85      7.71 o
  -8   2   6       94.03       83.27      7.09 o
  -6   2   6       10.02        3.16      2.85 o
  -4   2   6       28.02       28.18      6.72 o
  -2   2   6     2578.20     2740.77     64.18 o
   0   2   6       28.64       29.67      3.46 o
   2   2   6       45.49       50.89      2.36 o
   4   2   6      421.07      392.71      9.79 o
   6   2   6      394.79      409.94      8.51 o
   8   2   6     1997.14     2134.30     46.78 o
  10   2   6      368.85      387.89      8.72 o
  12   2   6       35.36       34.36      2.94 o
  14   2   6       28.45       28.53      2.90 o
  16   2   6       17.17       16.86      3.49 o
  18   2   6        0.02        0.99      3.64 o
  20   2   6       66.26       85.60      7.26 o
 -27   3   6       14.02       12.23      5.38 o
 -25   3   6       23.51       18.10      4.98 o
 -23   3   6       14.53       11.79      4.31 o
 -21   3   6        3.45        2.32      1.76 o
 -19   3   6        8.51        5.06      1.73 o
 -17   3   6       31.10       30.55      2.51 o
 -15   3   6     1465.77     1642.67     32.11 o
 -13   3   6      913.97      922.11     19.49 o
 -11   3   6      663.05      651.40     14.61 o
  -9   3   6       96.66      111.53      4.08 o
  -7   3   6       34.10       24.88      3.63 o
  -5   3   6      852.22      838.43     17.76 o
  -3   3   6      595.87      622.60     14.25 o
  -1   3   6      215.19      178.85      6.03 o
   1   3   6      345.15      320.64      7.36 o
   3   3   6     1552.70     1584.46     25.05 o
   5   3   6       89.41       96.76      4.59 o
   7   3   6        2.32        4.29      3.38 o
   9   3   6      210.44      214.67     12.02 o
  11   3   6       16.03        7.87      2.20 o
  13   3   6        4.00       -0.02      2.50 o
  15   3   6       15.03       16.95      2.79 o
  17   3   6        0.61       -3.21      3.25 o
  19   3   6       17.91       27.36      8.74 o
 -26   4   6        1.82        3.36      7.66 o
 -24   4   6        0.51       -7.54      5.15 o
 -22   4   6        1.03        5.06      5.00 o
 -20   4   6        2.08        1.85      2.89 o
 -18   4   6        7.35        7.65      4.26 o
 -16   4   6      542.18      528.60     14.02 o
 -14   4   6      129.21      117.79      4.57 o
 -12   4   6       42.69       41.28      3.01 o
 -10   4   6       57.94       54.98      6.75 o
  -8   4   6      131.74      153.09      5.57 o
  -6   4   6       24.63       26.21      1.82 o
  -4   4   6      105.44      124.51      4.23 o
  -2   4   6      206.60      193.97      4.68 o
   0   4   6        6.91        6.87      5.04 o
   2   4   6       37.12       45.56      3.49 o
   4   4   6       31.02       31.88      3.30 o
   6   4   6      958.42      931.78     18.44 o
   8   4   6      217.83      199.38      5.48 o
  10   4   6        1.37        1.04      3.40 o
  12   4   6       14.52       27.59     12.50 o
  14   4   6       41.63       29.24      3.26 o
  16   4   6        3.27       -2.73      3.86 o
  18   4   6       83.56      105.69      8.37 o
 -27   5   6       41.43       32.60      9.61 o
 -25   5   6       20.96       28.32      7.23 o
 -23   5   6        6.43       19.96      8.43 o
 -21   5   6        7.65       -0.03      2.82 o
 -19   5   6       88.92       89.39      6.82 o
 -17   5   6       23.19       30.91      5.09 o
 -15   5   6       20.05       15.77      2.41 o
 -13   5   6       45.41       43.25      2.99 o
 -11   5   6        0.66       -0.02      1.95 o
  -9   5   6       99.01       96.20      5.79 o
  -7   5   6      117.41       97.89      5.06 o
  -5   5   6      383.66      372.70      7.96 o
  -3   5   6      124.59      117.63      4.38 o
  -1   5   6      139.97      134.74      5.21 o
   1   5   6      233.80      252.48     14.20 o
   3   5   6      146.36      143.59      5.57 o
   5   5   6       66.02       49.01      2.85 o
   7   5   6      337.66      336.77      9.70 o
   9   5   6        0.30        1.25      4.26 o
  11   5   6      106.92       86.51      4.04 o
  13   5   6       35.15       29.21      3.22 o
  15   5   6        4.81        6.57      4.96 o
  17   5   6       83.18       99.68      8.37 o
 -26   6   6        1.00       -5.22      6.34 o
 -24   6   6       40.99       50.08      8.47 o
 -22   6   6        3.56       12.22      8.75 o
 -20   6   6        6.88       12.46     12.41 o
 -18   6   6        6.21        9.79      2.30 o
 -16   6   6       40.26       29.00      9.21 o
 -14   6   6       30.71       34.81      4.27 o
 -12   6   6      383.79      388.38      9.02 o
 -10   6   6      213.23      193.65      5.57 o
  -8   6   6      162.75      168.60      5.83 o
  -6   6   6        0.49        3.43      1.93 o
  -4   6   6        5.21        5.84      3.49 o
  -2   6   6      354.84      347.34      9.79 o
   0   6   6       90.78       88.99      6.65 o
   2   6   6        6.70        2.58      2.95 o
   4   6   6       15.85       14.83      3.04 o
   6   6   6       10.11        6.72      2.75 o
   8   6   6       20.40       23.38      3.76 o
  10   6   6      139.93      139.01      9.39 o
  12   6   6       16.13       11.91      3.70 o
  14   6   6       48.52       57.28      6.24 o
  16   6   6        4.30       10.95     15.69 o
 -25   7   6       62.03       36.73      8.16 o
 -23   7   6        0.22       15.76      7.51 o
 -21   7   6       16.13       25.04      7.44 o
 -19   7   6       46.23       35.89      6.19 o
 -17   7   6      105.92      102.32      5.10 o
 -15   7   6      101.41      116.50      6.77 o
 -13   7   6      144.41      134.85     11.15 o
 -11   7   6       24.15       18.32      3.59 o
  -9   7   6       25.45       25.21      4.48 o
  -7   7   6      331.75      335.95      8.79 o
  -5   7   6      898.44      924.30     23.27 o
  -3   7   6      236.04      242.85      7.94 o
  -1   7   6      122.78      112.48      4.98 o
   1   7   6      448.40      422.01     13.24 o
   3   7   6      201.13      206.18     12.40 o
   5   7   6       66.80       53.60      6.20 o
   7   7   6      211.70      210.05      7.45 o
   9   7   6      154.62      134.24      5.80 o
  11   7   6       10.15        6.99      3.30 o
  13   7   6       41.37       47.52      5.89 o
  15   7   6       17.81       35.04      8.94 o
 -24   8   6        0.03       -1.48      7.39 o
 -22   8   6        6.98       13.51      8.03 o
 -20   8   6       19.24       33.42      7.77 o
 -18   8   6       86.91       63.77      4.97 o
 -16   8   6        9.35       12.50      2.61 o
 -14   8   6       11.83        6.15      3.62 o
 -12   8   6        4.41        3.17      2.46 o
 -10   8   6       52.46       59.83      3.73 o
  -8   8   6       13.32       19.57      4.74 o
  -6   8   6       53.95       47.65      4.54 o
  -4   8   6     1683.79     1873.94     44.79 o
  -2   8   6      194.64      224.28     10.74 o
   0   8   6       50.08       54.71     16.86 o
   2   8   6        2.13        3.22      3.39 o
   4   8   6      223.57      235.52     11.91 o
   6   8   6       52.02       44.19      4.07 o
   8   8   6       34.78       26.90      3.53 o
  10   8   6       75.59       52.24     11.28 o
  12   8   6        0.01       -6.28      9.89 o
  14   8   6        4.92       -2.81      7.86 o
 -21   9   6        0.00        1.09      7.45 o
 -19   9   6        0.28      -12.60      9.72 o
 -17   9   6        2.70       -4.98      5.97 o
 -15   9   6       12.78       11.13      6.32 o
 -13   9   6       78.12       80.37      4.57 o
 -11   9   6       10.91       17.49      5.24 o
  -9   9   6       48.17       35.09      5.95 o
  -7   9   6      827.08      831.08     36.94 o
  -5   9   6     1366.13     1454.83     44.48 o
  -3   9   6      204.85      188.55      9.84 o
  -1   9   6       90.09      116.56      7.72 o
   1   9   6       66.20       69.60      7.10 o
   3   9   6       99.09      121.82      8.28 o
   5   9   6        0.74        4.79      4.43 o
   7   9   6       44.66       24.24     12.50 o
   9   9   6       11.91       21.81      5.42 o
  11   9   6       54.29       66.16      8.01 o
  13   9   6       71.71       76.46     12.12 o
 -20  10   6        8.01       13.96     12.15 o
 -18  10   6        8.17      -10.78      7.54 o
 -16  10   6       21.22       13.79      3.97 o
 -14  10   6      187.37      193.80     31.09 o
 -12  10   6      226.02      218.22     13.59 o
 -10  10   6        6.98       12.15      3.72 o
  -8  10   6      119.68      112.75     11.10 o
  -6  10   6      153.17      148.05     15.54 o
  -4  10   6        9.87        8.15      5.24 o
  -2  10   6       63.27       73.08     13.51 o
   0  10   6        8.06       11.19      5.45 o
   2  10   6        1.21        0.12      4.13 o
   4  10   6       61.69       57.64      6.46 o
   6  10   6       61.54       63.22      6.56 o
   8  10   6        5.64       21.20      5.10 o
  10  10   6       12.16       21.63     12.95 o
  12  10   6      128.42      108.31     13.88 o
 -17  11   6        0.47       -2.33      7.72 o
 -15  11   6        1.82       -9.83     11.08 o
 -13  11   6       87.17      104.56     14.52 o
 -11  11   6      206.63      199.79     48.58 o
  -9  11   6      136.69      136.24     11.04 o
  -7  11   6       46.22       22.39      6.24 o
  -5  11   6       18.27       34.40     11.49 o
  -3  11   6       69.90       50.01      6.40 o
  -1  11   6      194.79      177.38     10.40 o
   1  11   6       46.08       52.92      7.59 o
   3  11   6      196.66      233.97     13.41 o
   5  11   6       18.94       34.06      5.99 o
   7  11   6       18.44       27.47      6.67 o
   9  11   6      116.27      133.57     24.42 o
 -14  12   6       70.14       47.69     13.09 o
 -12  12   6        3.12       -9.12     17.34 o
 -10  12   6        0.67      -13.39      8.93 o
  -8  12   6        1.94       -5.60      5.79 o
  -6  12   6        2.41        4.58      4.80 o
  -4  12   6       72.36      105.59     15.89 o
  -2  12   6      155.50      157.15     10.15 o
   0  12   6       83.93       75.28     21.83 o
   2  12   6      106.76       80.62     10.74 o
   4  12   6       70.89       61.07      7.80 o
   6  12   6       19.16       47.96      6.55 o
  -9  13   6        1.88        4.56      5.11 o
  -7  13   6       14.65       15.23      6.50 o
  -5  13   6        0.05       -3.18      6.21 o
  -3  13   6       63.40       65.13      8.06 o
  -1  13   6        2.75       -4.93      5.18 o
   1  13   6        5.80       -6.82      6.14 o
 -27   1   7       13.60       28.69      7.05 o
 -25   1   7        0.13       -3.00      2.86 o
 -23   1   7       14.94       10.54      2.57 o
 -21   1   7       56.79       45.36      5.10 o
 -19   1   7        9.01        9.94      2.02 o
 -17   1   7      356.26      371.11     14.51 o
 -15   1   7        9.66        7.02      1.71 o
 -13   1   7       11.22       16.65      2.41 o
 -11   1   7        1.75        2.09      1.44 o
  -9   1   7       57.15       51.17      7.97 o
  -7   1   7      101.11       94.33      3.68 o
  -5   1   7      106.74      108.05      5.38 o
  -3   1   7        8.05        1.21      2.55 o
  -1   1   7      375.63      383.68     10.34 o
   1   1   7       68.82       77.62      6.78 o
   3   1   7     1555.74     1706.02     33.98 o
   5   1   7      590.74      586.62     13.98 o
   7   1   7      552.60      537.46     13.63 o
   9   1   7        0.57        4.66      2.89 o
  11   1   7      138.74      149.70      8.37 o
  13   1   7       40.20       31.82      4.72 o
  15   1   7       17.09       11.55      8.51 o
  17   1   7       63.72       41.38      5.54 o
 -26   2   7        0.00       -5.37      3.58 o
 -24   2   7        0.01        0.47      4.69 o
 -22   2   7      126.99      111.51      5.81 o
 -20   2   7       18.79       18.05      2.31 o
 -18   2   7        1.18       -2.97      1.98 o
 -16   2   7      201.88      212.38      5.94 o
 -14   2   7      502.49      484.28     12.54 o
 -12   2   7       65.28       50.94      3.31 o
 -10   2   7       40.35       23.53      2.93 o
  -8   2   7      574.82      611.87     14.80 o
  -6   2   7      146.38      128.48      7.80 o
  -4   2   7        3.53        2.33      3.46 o
  -2   2   7        8.56       13.53      3.26 o
   0   2   7      162.98      154.13      4.34 o
   2   2   7      121.39      120.33      6.48 o
   4   2   7      127.52      107.16      5.04 o
   6   2   7      512.05      503.57     20.14 o
   8   2   7      213.65      221.43     11.47 o
  10   2   7        0.49        4.80      8.07 o
  12   2   7       24.01       18.05      4.11 o
  14   2   7       37.71       38.18      5.09 o
  16   2   7      145.80      130.29      8.23 o
 -27   3   7        0.58        0.73      8.16 o
 -25   3   7        2.42        3.22      5.73 o
 -23   3   7       13.46       18.69      6.99 o
 -21   3   7       22.44       29.66      3.67 o
 -19   3   7      212.72      197.25     11.04 o
 -17   3   7      184.37      190.88     14.87 o
 -15   3   7       14.28       10.03      2.52 o
 -13   3   7       38.93       25.21      5.25 o
 -11   3   7       19.91       23.57      4.15 o
  -9   3   7      629.30      656.85     15.77 o
  -7   3   7       49.67       47.32      3.42 o
  -5   3   7      511.74      498.39     12.63 o
  -3   3   7       39.01       43.92      3.72 o
  -1   3   7        5.17        5.28      2.79 o
   1   3   7        0.64        3.82      1.27 o
   3   3   7      143.02      134.72      4.55 o
   5   3   7      566.33      585.09     20.09 o
   7   3   7       17.98       26.91      7.18 o
   9   3   7      143.11      149.69      9.26 o
  11   3   7        5.45        8.13      2.77 o
  13   3   7      173.81      189.67     15.38 o
  15   3   7        0.72        6.32      5.56 o
  17   3   7       37.54       35.02      5.26 o
 -26   4   7       20.75       30.15      7.44 o
 -24   4   7       12.59        6.29      6.11 o
 -22   4   7       20.47       27.46     12.27 o
 -20   4   7       37.53       44.05      3.87 o
 -18   4   7        0.17        2.89      2.23 o
 -16   4   7        9.71        3.52      4.10 o
 -14   4   7       68.59       75.16      5.60 o
 -12   4   7       96.48       75.05      5.18 o
 -10   4   7       29.09       34.00      3.46 o
  -8   4   7       21.14       20.39      2.67 o
  -6   4   7      214.70      216.26      7.86 o
  -4   4   7      271.72      251.81      7.90 o
  -2   4   7      391.88      455.10     11.61 o
   0   4   7      109.97      106.50     11.64 o
   2   4   7      145.46      139.05      4.62 o
   4   4   7      173.15      167.75      6.08 o
   6   4   7      363.66      314.72      7.65 o
   8   4   7        4.87        4.83      3.60 o
  10   4   7       49.34       45.72      3.03 o
  12   4   7       13.70        6.30      4.63 o
  14   4   7       23.64       24.67      8.23 o
  16   4   7        0.03       -0.33      4.04 o
 -25   5   7        4.95       10.76      9.09 o
 -23   5   7       43.98       37.62      8.30 o
 -21   5   7      164.95      202.15      9.76 o
 -19   5   7      292.19      310.06     10.01 o
 -17   5   7       78.98       80.52      9.11 o
 -15   5   7       20.79       12.50      2.96 o
 -13   5   7       11.12        4.44      2.53 o
 -11   5   7        0.11        0.08      4.75 o
  -9   5   7       25.77       22.94      3.73 o
  -7   5   7      273.75      273.17     13.08 o
  -5   5   7       29.47       27.52      1.98 o
  -3   5   7       18.59       17.79      2.80 o
  -1   5   7       25.75       29.86      6.05 o
   1   5   7      167.29      185.12      7.90 o
   3   5   7       47.86       40.56      5.25 o
   5   5   7       54.62       54.12      3.47 o
   7   5   7       27.74       12.77      1.83 o
   9   5   7       12.48       20.06      2.60 o
  11   5   7       52.56       55.47      5.01 o
  13   5   7        0.04        3.66      4.58 o
  15   5   7        3.25        3.09      4.14 o
 -24   6   7        2.04        2.21      6.65 o
 -22   6   7       28.11       26.05      7.89 o
 -20   6   7        0.38        8.43      3.69 o
 -18   6   7       38.83       32.64      3.60 o
 -16   6   7       21.74       28.24      4.46 o
 -14   6   7        0.56        6.83      3.52 o
 -12   6   7       42.50       46.98     10.02 o
 -10   6   7       78.06       72.73      3.80 o
  -8   6   7      174.42      168.71      6.69 o
  -6   6   7      478.57      473.01     11.93 o
  -4   6   7        0.98       -1.72      3.25 o
  -2   6   7        4.52        9.33      3.29 o
   0   6   7       33.89       30.11      5.50 o
   2   6   7       41.86       35.69      8.52 o
   4   6   7      200.23      158.83     10.95 o
   6   6   7      115.44      126.32      8.28 o
   8   6   7      111.22      109.44      5.78 o
  10   6   7        1.83       -2.87     11.47 o
  12   6   7        6.10        6.90      4.61 o
  14   6   7       11.87       20.80      4.90 o
 -23   7   7        1.13      -10.67      9.93 o
 -21   7   7       18.42       19.14     10.57 o
 -19   7   7       48.17       47.20     13.36 o
 -17   7   7       30.39       42.95      4.14 o
 -15   7   7      142.46      126.24      8.60 o
 -13   7   7      138.62      149.06     12.83 o
 -11   7   7       30.75       34.23      5.57 o
  -9   7   7       96.93       93.48      4.60 o
  -7   7   7        3.64        8.20      2.57 o
  -5   7   7      176.19      163.97     16.35 o
  -3   7   7      986.50      995.59     24.62 o
  -1   7   7      504.17      487.48     18.98 o
   1   7   7      181.37      178.78      9.79 o
   3   7   7      585.41      603.56     21.57 o
   5   7   7       66.56       65.88      4.80 o
   7   7   7       49.14       41.77      8.02 o
   9   7   7       92.81      108.54      8.38 o
  11   7   7        8.33        3.40      4.37 o
  13   7   7       27.89       27.24     13.40 o
 -22   8   7        3.62       -0.91      7.31 o
 -20   8   7        7.21       17.40      8.16 o
 -18   8   7        3.14        3.84      3.25 o
 -16   8   7        4.97        1.22      2.80 o
 -14   8   7        1.57        6.68      3.31 o
 -12   8   7       40.32       36.37      3.13 o
 -10   8   7       39.61       47.39      4.21 o
  -8   8   7       58.96       56.48      4.59 o
  -6   8   7      193.15      225.27     13.25 o
  -4   8   7      242.81      262.92     14.47 o
  -2   8   7       19.77       23.80      5.83 o
   0   8   7        1.75        1.50     11.05 o
   2   8   7       16.48        6.83     14.77 o
   4   8   7       18.31       10.86      4.57 o
   6   8   7        8.06       11.62      5.33 o
   8   8   7       30.89       26.10     11.66 o
  10   8   7        0.59       -6.62      4.41 o
  12   8   7        1.86       11.33     13.30 o
 -21   9   7        0.47        6.92      8.01 o
 -19   9   7        0.25        8.84      9.56 o
 -17   9   7        0.19       -2.78     11.52 o
 -15   9   7        1.08        1.70      4.47 o
 -13   9   7       21.47        7.58      3.63 o
 -11   9   7       88.90       86.08      5.44 o
  -9   9   7      117.76      113.42     11.23 o
  -7   9   7       36.20       33.00      4.51 o
  -5   9   7      409.37      429.51     17.22 o
  -3   9   7       18.70       17.62     15.09 o
  -1   9   7        1.39       -0.39     13.31 o
   1   9   7        0.19        6.73      5.95 o
   3   9   7        2.41       13.42      8.52 o
   5   9   7        0.57        8.75      5.69 o
   7   9   7       10.99       -2.07      5.68 o
   9   9   7       11.68        2.94      4.95 o
  11   9   7       67.45       80.16     12.76 o
 -18  10   7       16.24        8.63      8.10 o
 -16  10   7        1.35        4.66      8.07 o
 -14  10   7       34.98       41.53      7.07 o
 -12  10   7       24.15       24.42      5.88 o
 -10  10   7      146.19      143.63      9.48 o
  -8  10   7      123.90      126.26      9.39 o
  -6  10   7       24.03       15.21     17.09 o
  -4  10   7        9.09        2.49      5.11 o
  -2  10   7        3.73        2.06      4.63 o
   0  10   7        3.22        7.76     11.73 o
   2  10   7        1.09       -5.26      8.61 o
   4  10   7       16.67       26.12      5.87 o
   6  10   7        1.37       -8.00     10.60 o
   8  10   7       39.73       47.71     16.31 o
 -15  11   7       18.64        5.76      7.91 o
 -13  11   7       26.34       24.60      6.30 o
 -11  11   7        6.42        4.89      6.27 o
  -9  11   7       74.69       57.93     12.83 o
  -7  11   7        0.12        1.39      5.08 o
  -5  11   7       21.85       29.06      6.04 o
  -3  11   7        4.19        8.77      5.59 o
  -1  11   7       12.90       -0.51      5.08 o
   1  11   7        6.56       10.40      6.22 o
   3  11   7       67.28       52.02      9.25 o
   5  11   7       10.57       12.52     10.24 o
 -10  12   7      106.69       90.51     14.48 o
  -8  12   7      162.01      157.59     10.42 o
  -6  12   7        0.08       -6.73      5.62 o
  -4  12   7        0.03       -1.26      9.49 o
  -2  12   7        0.73        4.38      8.81 o
   0  12   7        0.57        8.68      6.18 o
 -26   0   8       40.69       45.58      9.60 o
 -24   0   8       51.98       27.17      4.81 o
 -22   0   8      273.50      259.41     11.94 o
 -20   0   8      102.72       91.92      5.34 o
 -18   0   8       12.95       17.17      3.05 o
 -16   0   8      181.97      175.05     10.96 o
 -14   0   8       40.42       35.09      3.19 o
 -12   0   8       26.76       15.16      4.45 o
 -10   0   8      275.96      328.17     13.32 o
  -8   0   8      271.75      250.41     14.39 o
  -6   0   8      508.66      563.20     20.11 o
  -4   0   8       18.92       17.17      4.55 o
  -2   0   8      414.56      432.73     24.35 o
   0   0   8      859.98      842.01     39.03 o
   2   0   8       89.44       90.10      9.95 o
   4   0   8      382.17      413.80     23.37 o
   6   0   8       97.40       74.30      9.26 o
   8   0   8       16.44       20.62      6.88 o
  10   0   8        0.09        6.63      6.11 o
  12   0   8        2.64        4.86      6.07 o
  14   0   8       24.51       41.39      8.00 o
 -25   1   8        2.11       -1.63      3.86 o
 -23   1   8       99.99       81.93      4.85 o
 -21   1   8        2.44        0.77      5.18 o
 -19   1   8      171.79      162.70     12.06 o
 -17   1   8       41.96       41.47      2.95 o
 -15   1   8       22.88       18.62      2.07 o
 -13   1   8      320.95      321.12      8.45 o
 -11   1   8      488.23      523.84     11.67 o
  -9   1   8        0.26        2.07      1.65 o
  -7   1   8      207.68      200.22      7.04 o
  -5   1   8      436.65      419.66     11.09 o
  -3   1   8      101.38       77.76      4.70 o
  -1   1   8      277.28      278.30     12.53 o
   1   1   8        9.75       12.34      4.85 o
   3   1   8      980.91      989.13     31.82 o
   5   1   8      100.62      104.42      7.42 o
   7   1   8       46.59       38.32      8.40 o
   9   1   8       53.33       69.25      6.50 o
  11   1   8       96.00       98.28     10.99 o
  13   1   8        1.97       -4.06      8.41 o
  15   1   8       29.85       42.81      5.97 o
 -26   2   8        1.63        7.03      4.14 o
 -24   2   8        0.00        0.73      3.62 o
 -22   2   8        0.00        1.35      3.70 o
 -20   2   8      315.53      293.14     15.34 o
 -18   2   8      194.48      169.33      6.67 o
 -16   2   8       57.26       43.57      4.23 o
 -14   2   8       24.57       28.61      3.97 o
 -12   2   8       29.53       39.52      4.27 o
 -10   2   8      241.89      206.78      8.61 o
  -8   2   8      528.75      569.32     17.69 o
  -6   2   8       82.13       73.92      6.69 o
  -4   2   8       20.49       16.98      4.58 o
  -2   2   8      106.83       97.32     10.17 o
   0   2   8       41.25       33.42      7.59 o
   2   2   8      958.57     1029.56     32.99 o
   4   2   8      435.90      467.87     23.65 o
   6   2   8       29.38       19.50      4.70 o
   8   2   8       91.38       94.55     20.35 o
  10   2   8       23.98       28.28      5.01 o
  12   2   8        3.04       -3.91      3.94 o
  14   2   8       55.97       78.68      9.34 o
 -25   3   8       16.56       18.06      5.48 o
 -23   3   8       34.88       37.18      4.13 o
 -21   3   8      145.36      166.49     14.66 o
 -19   3   8        1.16       -3.83      3.28 o
 -17   3   8        0.00       -2.80      2.83 o
 -15   3   8       92.31       76.20      9.00 o
 -13   3   8       75.25       77.97     13.06 o
 -11   3   8        0.02        5.60      3.08 o
  -9   3   8       59.33       51.34      4.32 o
  -7   3   8       77.85       52.19      4.75 o
  -5   3   8      121.71      109.05      6.97 o
  -3   3   8       68.63       63.30     10.59 o
  -1   3   8        8.46       10.47      3.71 o
   1   3   8        0.57        1.08      4.62 o
   3   3   8       89.44       85.00      7.58 o
   5   3   8       94.46       97.38     14.63 o
   7   3   8       25.15       16.09      4.74 o
   9   3   8       36.56       28.88      5.57 o
  11   3   8        4.10       -2.28      3.94 o
  13   3   8       28.26       36.23      6.05 o
 -24   4   8        0.01       -8.44      5.63 o
 -22   4   8        4.01       -3.65      4.87 o
 -20   4   8       10.39       15.40      8.78 o
 -18   4   8       46.88       46.52      4.26 o
 -16   4   8       72.50       65.60      8.36 o
 -14   4   8      122.61      122.72      6.33 o
 -12   4   8       10.84        7.69      6.69 o
 -10   4   8      161.50      135.05      6.96 o
  -8   4   8        5.50       -1.07      4.73 o
  -6   4   8       13.07       10.04      5.99 o
  -4   4   8       92.56       86.65      6.52 o
  -2   4   8        3.99        5.47      7.07 o
   0   4   8       59.41       48.77      3.63 o
   2   4   8       78.97       75.33      4.07 o
   4   4   8       99.97       90.03      4.80 o
   6   4   8       60.67       69.25      8.58 o
   8   4   8       63.83       72.75     13.39 o
  10   4   8        3.96       -0.14      4.47 o
  12   4   8      124.22      169.60     13.64 o
 -23   5   8       25.46       22.78      7.46 o
 -21   5   8       21.14        2.51     10.38 o
 -19   5   8       29.15       40.50      6.97 o
 -17   5   8        2.96        5.85      2.77 o
 -15   5   8       23.78       29.05      3.65 o
 -13   5   8        0.79        3.23      4.30 o
 -11   5   8       61.54       58.66      4.94 o
  -9   5   8       33.78       35.30      5.59 o
  -7   5   8        3.05       11.23      5.47 o
  -5   5   8       18.62       24.47     10.08 o
  -3   5   8       11.76       12.60      5.18 o
  -1   5   8      197.58      169.60     10.15 o
   1   5   8        2.54        4.17      2.95 o
   3   5   8       57.37       53.29      5.36 o
   5   5   8       49.52       26.36     10.68 o
   7   5   8       36.52       34.23     14.59 o
   9   5   8        2.62        5.83      4.53 o
  11   5   8       25.78       21.05      7.21 o
  13   5   8        0.13        6.94      6.58 o
 -22   6   8       11.17       23.18      7.98 o
 -20   6   8       11.74       14.47      6.10 o
 -18   6   8        3.49       -6.10      7.33 o
 -16   6   8        7.11        7.81      8.41 o
 -14   6   8        4.68        2.18      2.98 o
 -12   6   8        0.75        1.86     10.28 o
 -10   6   8       97.39       89.10     10.01 o
  -8   6   8      451.35      475.68     20.41 o
  -6   6   8        3.41        3.58     12.62 o
  -4   6   8       22.71       23.49     18.48 o
  -2   6   8       68.86       89.09      7.39 o
   0   6   8      144.44      116.61     20.28 o
   2   6   8       25.68       24.24      3.26 o
   4   6   8        7.26        6.86      7.81 o
   6   6   8        0.86        1.40      7.57 o
   8   6   8       10.84       19.10      8.73 o
  10   6   8        3.52        4.79      4.51 o
  12   6   8       27.50       47.96      8.11 o
 -21   7   8        0.04        0.92      6.44 o
 -19   7   8        6.68        4.04      4.31 o
 -17   7   8       14.71       14.03      8.44 o
 -15   7   8       19.92       23.14     12.10 o
 -13   7   8       36.79       50.51      9.56 o
 -11   7   8      197.58      229.54     12.22 o
  -9   7   8       49.09       30.90     18.27 o
  -7   7   8       21.67       15.68      5.74 o
  -5   7   8       82.53       75.10     17.10 o
  -3   7   8        1.17        2.38      5.69 o
  -1   7   8        1.78        5.95      4.58 o
   1   7   8       10.35        9.01      4.89 o
   3   7   8       13.36        1.63     15.79 o
   5   7   8        0.00       -6.96      5.47 o
   7   7   8       28.31       30.25     12.30 o
   9   7   8        0.82        1.00      5.93 o
 -20   8   8        1.69        4.21      7.86 o
 -18   8   8       18.59       13.64      6.94 o
 -16   8   8        1.76       -1.48      3.73 o
 -14   8   8        4.66        5.08      5.44 o
 -12   8   8      102.06      103.36     17.81 o
 -10   8   8      720.60      789.43     29.91 o
  -8   8   8       31.71       30.11      6.36 o
  -6   8   8       93.83       86.44      7.64 o
  -4   8   8        1.22        7.33      9.11 o
  -2   8   8        0.77       12.45      9.39 o
   0   8   8        3.05       -7.16     29.90 o
   2   8   8       11.97       18.26      6.40 o
   4   8   8       72.67       72.90      7.52 o
   6   8   8        0.61        2.95      4.98 o
   8   8   8        9.34       10.28      5.29 o
 -17   9   8       38.93       37.58     12.17 o
 -15   9   8       11.02        8.70      5.44 o
 -13   9   8      108.94       93.43     15.59 o
 -11   9   8      134.12      126.01     15.32 o
  -9   9   8       69.02       69.49     14.20 o
  -7   9   8       13.77        9.31      7.66 o
  -5   9   8        1.11       -1.88     13.69 o
  -3   9   8        0.26        4.00      5.10 o
  -1   9   8        4.83        6.40      7.57 o
   1   9   8       59.47       66.48      8.31 o
   3   9   8        3.90        6.86      5.30 o
   5   9   8       78.87       76.66     11.32 o
   7   9   8       35.38       20.90      8.29 o
 -14  10   8       20.66       24.72      7.44 o
 -12  10   8        2.44        3.44      5.38 o
 -10  10   8       49.26       29.23      6.07 o
  -8  10   8       25.85       27.48      6.20 o
  -6  10   8        6.17       20.83     22.29 o
  -4  10   8        5.34        4.24      7.52 o
  -2  10   8        7.59       13.91      5.68 o
   0  10   8        2.20       -7.42     10.07 o
   2  10   8        0.05       -8.64      6.21 o
   4  10   8        4.07        4.69      7.87 o
 -11  11   8        5.90        8.70      9.26 o
  -9  11   8       15.58        4.70     13.94 o
  -7  11   8      138.99      150.57     13.13 o
  -5  11   8       74.31       58.70      7.98 o
  -3  11   8       57.65       72.06     27.67 o
  -1  11   8        0.35        1.31      6.55 o
 -23   1   9       38.58       43.36      3.96 o
 -21   1   9        0.60        3.42      3.21 o
 -19   1   9        0.03        2.93      3.02 o
 -17   1   9        0.31        0.01      3.59 o
 -15   1   9        0.62        0.33      5.06 o
 -13   1   9        1.58        4.90      4.52 o
 -11   1   9       61.08       54.94      4.12 o
  -9   1   9       18.44       18.44      9.27 o
  -7   1   9       84.24       67.09      6.24 o
  -5   1   9       50.08       44.23     16.59 o
  -3   1   9      312.06      333.63     14.04 o
  -1   1   9      191.93      229.09     17.24 o
   1   1   9      198.11      200.01     16.74 o
   3   1   9        5.06       10.45      6.08 o
   5   1   9       34.34       42.60      6.16 o
   7   1   9       58.11       59.92     10.89 o
   9   1   9        1.21        2.15      4.38 o
  11   1   9       53.11       61.45      7.52 o
 -24   2   9        3.71       12.57      7.07 o
 -22   2   9       40.36       40.37      6.89 o
 -20   2   9       12.41        7.55      3.33 o
 -18   2   9        0.66        0.49      4.90 o
 -16   2   9        9.63        4.85      3.98 o
 -14   2   9       80.72       64.41     11.75 o
 -12   2   9       65.61       61.37      5.07 o
 -10   2   9        6.34       -2.58      3.58 o
  -8   2   9        1.37        0.92      5.29 o
  -6   2   9       35.12       34.17      6.27 o
  -4   2   9        1.48        9.01      8.51 o
  -2   2   9       19.29       11.85      5.77 o
   0   2   9      252.85      253.40     14.73 o
   2   2   9       28.88       11.95      6.84 o
   4   2   9        6.04        3.03     11.60 o
   6   2   9        1.19       -2.59      4.11 o
   8   2   9        7.61       12.47      7.42 o
  10   2   9       87.72       71.85      7.17 o
 -23   3   9       21.40       23.68      6.79 o
 -21   3   9        8.01        6.48      3.73 o
 -19   3   9        5.93       11.40      5.04 o
 -17   3   9        7.30        7.40      5.07 o
 -15   3   9       24.74       11.34      4.18 o
 -13   3   9      105.54      113.95      8.46 o
 -11   3   9      123.11      136.77      9.25 o
  -9   3   9        0.04       -4.88      5.73 o
  -7   3   9        1.69        4.04      4.42 o
  -5   3   9       13.41       10.93      1.40 o
  -3   3   9      190.47      208.57     11.24 o
  -1   3   9      186.58      207.86     11.29 o
   1   3   9       13.09        7.40      7.57 o
   3   3   9      106.48      114.93      8.54 o
   5   3   9       22.09       11.94      5.19 o
   7   3   9       20.95       24.15      6.33 o
   9   3   9       47.97       60.26      7.73 o
  11   3   9       48.31       58.65      7.36 o
 -22   4   9       17.34       19.70      8.15 o
 -20   4   9        3.90        5.00      4.09 o
 -18   4   9        4.15       11.36      6.22 o
 -16   4   9        0.00       11.96      5.97 o
 -14   4   9       14.73       28.96      5.68 o
 -12   4   9      143.94      139.80      9.89 o
 -10   4   9      219.67      240.08     13.00 o
  -8   4   9       87.15       82.15     19.73 o
  -6   4   9       88.72       80.22      9.32 o
  -4   4   9       74.17       72.16     13.63 o
  -2   4   9      105.69       92.92     12.79 o
   0   4   9      232.15      216.99     30.31 o
   2   4   9        4.10       16.89      7.57 o
   4   4   9       19.23       20.81     10.40 o
   6   4   9        0.98       -0.09      4.62 o
   8   4   9        9.81        0.90      8.07 o
  10   4   9        0.44        7.50      5.61 o
 -21   5   9        2.69        1.70      7.15 o
 -19   5   9       10.80       28.88     21.46 o
 -17   5   9        4.43        1.18      5.21 o
 -15   5   9        3.84       11.75      4.47 o
 -13   5   9       19.13       -1.80      4.50 o
 -11   5   9       42.97       47.51     16.94 o
  -9   5   9       13.67       12.98      4.83 o
  -7   5   9       20.42       21.20      6.03 o
  -5   5   9      107.78      142.25     10.15 o
  -3   5   9       45.30       37.47      9.38 o
  -1   5   9        0.12       -2.79     13.89 o
   1   5   9       16.03        7.41      4.81 o
   3   5   9       22.62       32.26     18.92 o
   5   5   9        8.21        3.02     15.05 o
   7   5   9       12.11       10.62      6.10 o
   9   5   9       16.49       18.50      7.49 o
 -20   6   9        0.02       12.13      7.65 o
 -18   6   9        0.90       -3.26      4.10 o
 -16   6   9        2.63        0.00      6.22 o
 -14   6   9       23.91       17.84      9.81 o
 -12   6   9      127.03      131.98      9.61 o
 -10   6   9       11.96       16.78      6.11 o
  -8   6   9       60.90       65.88     20.17 o
  -6   6   9       68.99       60.37      7.01 o
  -4   6   9       18.41       10.63     11.70 o
  -2   6   9       42.97       48.01      7.00 o
   0   6   9       18.12       20.45      5.52 o
   2   6   9       14.80       25.34      6.50 o
   4   6   9        0.07       -6.62      4.99 o
   6   6   9        0.03       -0.11      4.88 o
   8   6   9        1.57       -0.14      5.81 o
 -19   7   9        0.23        6.86     10.93 o
 -17   7   9        0.18        5.60      5.44 o
 -15   7   9       11.49       28.78     16.66 o
 -13   7   9       25.24       32.97     12.14 o
 -11   7   9        5.88        6.83      5.12 o
  -9   7   9      222.69      247.67     36.62 o
  -7   7   9      108.46      119.54      9.58 o
  -5   7   9       55.08       47.20      7.49 o
  -3   7   9       62.81       62.93      8.60 o
  -1   7   9       93.88      117.00      9.65 o
   1   7   9       14.52       19.53      9.33 o
   3   7   9        1.12      -13.85     12.85 o
   5   7   9        0.77       -7.26      8.48 o
 -16   8   9       28.05       41.72     16.14 o
 -14   8   9        0.22        0.63     11.39 o
 -12   8   9       64.30       45.32      6.95 o
 -10   8   9        8.06        4.51      5.70 o
  -8   8   9       37.13       46.95     12.92 o
  -6   8   9        0.10       -6.19     17.77 o
  -4   8   9       26.86       20.78     19.69 o
  -2   8   9        3.18       -4.53     16.50 o
   0   8   9        0.03       -0.75      6.67 o
   2   8   9       27.35       27.05      8.74 o
   4   8   9        4.23       -4.19      5.51 o
 -13   9   9        1.43       11.07     10.13 o
 -11   9   9       18.00        1.72      5.83 o
  -9   9   9        1.39        3.61      8.37 o
  -7   9   9        0.00       -8.23      5.48 o
  -5   9   9        0.16       -5.03      5.90 o
  -3   9   9        4.61        8.50     15.18 o
  -1   9   9        0.90       -7.31      6.36 o
   1   9   9        0.08        8.37      6.86 o
 -22   0  10       11.48       10.13      7.26 o
 -20   0  10        3.84       -1.91      6.47 o
 -18   0  10        0.61       -9.23      8.85 o
 -16   0  10       28.77       34.85     10.25 o
 -14   0  10       18.58       15.50      6.83 o
 -12   0  10      172.94      184.08     16.12 o
 -10   0  10       13.44       15.32      9.49 o
  -8   0  10       45.78       81.60      9.29 o
  -6   0  10      242.35      230.14     19.86 o
  -4   0  10        8.29       -0.37      7.29 o
  -2   0  10      135.49      113.56     12.78 o
   0   0  10        6.38        3.10      9.67 o
   2   0  10        0.71        6.36      7.27 o
   4   0  10       16.17        9.94      7.59 o
   6   0  10       57.25       37.64     11.12 o
 -21   1  10        3.36       16.40      8.53 o
 -19   1  10        6.16        6.03      4.85 o
 -17   1  10       14.37       16.28      6.86 o
 -15   1  10       23.43       18.38      4.85 o
 -13   1  10      191.26      186.78     35.11 o
 -11   1  10      129.72      148.28     18.25 o
  -9   1  10        1.01        2.37      6.75 o
  -7   1  10        0.49       -5.65      5.17 o
  -5   1  10       92.33       95.54      8.85 o
  -3   1  10      365.98      387.93     17.65 o
  -1   1  10       20.66       17.73      5.36 o
   1   1  10       13.54       16.66      6.21 o
   3   1  10        0.91       -5.40      5.15 o
   5   1  10       23.41       34.71      6.86 o
   7   1  10       21.97       11.59      7.70 o
 -20   2  10        0.01       12.26      4.89 o
 -18   2  10        3.77       11.70      6.64 o
 -16   2  10        4.47        6.68      5.61 o
 -14   2  10        5.77        6.20     11.37 o
 -12   2  10        4.57       -7.55      7.55 o
 -10   2  10        2.37        2.77     10.28 o
  -8   2  10        9.90       12.06      5.14 o
  -6   2  10       41.73       52.58      7.09 o
  -4   2  10      433.12      507.61     27.95 o
  -2   2  10       83.69       92.52     24.31 o
   0   2  10       11.66        6.64     11.18 o
   2   2  10       17.21       20.99      6.68 o
   4   2  10        7.92        5.45      5.39 o
   6   2  10       24.72       19.87     12.75 o
 -19   3  10        0.98        6.41      4.79 o
 -17   3  10        0.02       -6.97      5.06 o
 -15   3  10       56.64       62.37     24.00 o
 -13   3  10       21.00       11.25     10.55 o
 -11   3  10        0.40        1.85      9.61 o
  -9   3  10        5.45       16.65     10.80 o
  -7   3  10       38.41       43.99      7.84 o
  -5   3  10        0.01        4.70      9.81 o
  -3   3  10       45.04       51.83     18.64 o
  -1   3  10       42.55       28.26      6.14 o
   1   3  10        0.35        5.30     10.31 o
   3   3  10        0.07       -0.77     10.19 o
   5   3  10        0.33        2.85      6.05 o
 -20   4  10        9.53        3.64     12.66 o
 -18   4  10        1.12       -0.93      5.60 o
 -16   4  10        0.73        0.33      4.71 o
 -14   4  10       19.86       20.59      5.59 o
 -12   4  10        0.02        9.33      6.12 o
 -10   4  10        0.15        9.18      5.95 o
  -8   4  10        0.36       14.58     10.71 o
  -6   4  10       45.27       43.55      8.17 o
  -4   4  10       65.02       67.79     21.19 o
  -2   4  10       16.75       23.60     10.94 o
   0   4  10        0.58        0.83      5.12 o
   2   4  10       12.20        9.85      6.54 o
   4   4  10        5.02        6.36      5.61 o
 -17   5  10       13.50        8.81      6.94 o
 -15   5  10        0.76        8.03      9.82 o
 -13   5  10       66.16       75.22     13.66 o
 -11   5  10       37.43       41.19      7.16 o
  -9   5  10        0.25       25.86      7.11 o
  -7   5  10        8.13       14.75      8.16 o
  -5   5  10       11.23       26.97      7.98 o
  -3   5  10        0.02        9.52      7.46 o
  -1   5  10        8.76       -4.95      5.48 o
   1   5  10        9.38        1.70      6.67 o
   3   5  10       44.82       44.97     21.14 o
 -16   6  10       15.60       11.21      8.14 o
 -14   6  10       85.33       85.13      8.95 o
 -12   6  10        0.00        3.40      5.25 o
 -10   6  10        4.86        3.80      6.14 o
  -8   6  10       76.54       82.39      8.42 o
  -6   6  10       24.09       31.71      6.76 o
  -4   6  10        4.17        2.03      6.99 o
  -2   6  10       30.61       47.31      8.32 o
   0   6  10       25.91       17.36      6.28 o
   2   6  10        3.03       -3.50      6.80 o
 -13   7  10       76.81       59.51      8.54 o
 -11   7  10        0.20        9.87      5.75 o
  -9   7  10        5.13       -6.65     10.26 o
  -7   7  10        4.58        2.10      6.06 o
  -5   7  10       10.61        3.95      7.92 o
  -3   7  10       12.93       18.53      6.32 o
  -1   7  10        4.19        7.36     12.86 o
  -8   8  10        1.81        3.08      9.03 o
  -6   8  10        0.03      -10.98      9.24 o
 -17   1  11        7.88        0.26      5.20 o
 -15   1  11        3.30        8.49      6.46 o
 -13   1  11        6.40       -3.32     10.52 o
 -11   1  11       13.62       11.68      6.66 o
  -9   1  11       16.34       16.77      6.09 o
  -7   1  11       41.93       60.06      7.84 o
  -5   1  11       52.94       45.13     17.54 o
  -3   1  11        3.31       -2.29      9.35 o
  -1   1  11        0.98       -4.89      6.58 o
   1   1  11       20.47       20.11     13.20 o
 -16   2  11       20.33       20.56      7.77 o
 -14   2  11        0.05       10.90      6.03 o
 -12   2  11        0.05       -8.98     10.26 o
 -10   2  11        0.57        3.31     11.15 o
  -8   2  11        6.72       -2.20      6.51 o
  -6   2  11       36.39       61.94     25.10 o
  -4   2  11        7.15       -1.66      7.92 o
  -2   2  11        0.70        4.10     15.18 o
   0   2  11        0.00        2.21      8.46 o
 -15   3  11        1.66        2.61     11.19 o
 -13   3  11        0.02       -2.47     11.15 o
 -11   3  11        7.98        3.22      5.75 o
  -9   3  11       33.42       38.42      6.87 o
  -7   3  11       14.85       17.67     12.47 o
  -5   3  11        7.04       -1.02      5.67 o
  -3   3  11       30.67       38.03      6.87 o
  -1   3  11        0.42       11.70      9.64 o
 -12   4  11       36.51       23.58      8.17 o
 -10   4  11       39.09       33.72      7.32 o
  -8   4  11       80.86       65.29      8.51 o
  -6   4  11       99.81       88.11      9.04 o
  -4   4  11        0.78       -3.05      7.38 o
  -2   4  11        0.02       -8.86      5.91 o
  -9   5  11        2.33        0.56      6.75 o
  -7   5  11        0.02        7.93      7.50 o
 
